# Supplementary material for: (S)-N-[(1S,2S)-2-Benzyl­amino-1-(4-hy­droxy­phen­yl)-3-methyl­butyl]-1,1-di­methyl­ethane-2-sulfinamide
Source: Acta Crystallogr Sect E Struct Rep Online. 2008 Oct 9;64(Pt 11):o2082. doi: 10.1107/S1600536808031073 (PMC2959556; doi:10.1107/S1600536808031073)
Supplement: Supplementary file 1 [file e-64-o2082-sup1.cif]

##############################################################################
###                                                                        ###
###        Electronic paper (Acta Crystallographica Section E)             ###
###                                                                        ###
##############################################################################
#                                                                            #
# This CIF contains the data in a paper accepted for publication in Acta     #
# Crystallographica Section E. It conforms to the requirements of Notes      #
# for Authors for Section E, and has been peer reviewed under the auspices   #
# of the IUCr Commission on Journals.                                        #
#                                                                            #
# Full details of the Crystallographic Information File format               #
# are given in the paper "The Crystallographic Information File (CIF):       #
# a New Standard Archive File for Crystallography" by S. R. Hall, F. H.      #
# Allen and I. D. Brown [Acta Cryst. (1991), A47, 655-685].                  #
#                                                                            #
# The current version of the core CIF dictionary is obtainable from          #
# ftp://ftp.iucr.org/pub/cif_core.dic. The current version number is 2.4.    #
#                                                                            #
# Software is freely available for graphical display of the structure(s) in  #
# this CIF.  For information consult the CIF home page http://www.iucr.org/  #
# cif/home.html                                                              #
#                                                                            #
# This file may be used for bona fide research purposes within the           #
# scientific community so long as proper attribution is given to the journal # 
# article from which it was obtained.                                        #
#                                                                            #
##############################################################################
                                             
data_I
_audit_creation_method     SHELXL97
_chemical_name_systematic
;
(<i>S</i>)-<i>N</i>-[(1<i>S</i>,2<i>S</i>)-2-Benzylamino-1-(4-hydroxyphenyl)-
3-methylbutyl]-1,1-dimethylethane-2-sulfinamide
;
_chemical_name_common     ?
_chemical_formula_moiety     'C22 H32 N2 O2 S'
_chemical_formula_sum     'C22 H32 N2 O2 S'
_chemical_formula_iupac     'C22 H32 N2 O2 S'
_chemical_formula_weight     388.56
_chemical_melting_point     ?
_symmetry_cell_setting     orthorhombic
_symmetry_space_group_name_H-M     'P 21 21 21'
_symmetry_space_group_name_Hall     'P 2ac 2ab'
loop_
    _symmetry_equiv_pos_as_xyz
    'x, y, z'
    '-x+1/2, -y, z+1/2'
    '-x, y+1/2, -z+1/2'
    'x+1/2, -y+1/2, -z'
_cell_length_a     9.7503(9)
_cell_length_b     12.1068(11)
_cell_length_c     19.6292(18)
_cell_angle_alpha     90.00
_cell_angle_beta     90.00
_cell_angle_gamma     90.00
_cell_volume     2317.1(4)
_cell_formula_units_Z     4
_cell_measurement_reflns_used     2613
_cell_measurement_theta_min     4.665
_cell_measurement_theta_max     40.001
_cell_measurement_temperature     293(2)
_exptl_crystal_description     prismatic
_exptl_crystal_colour     colourless
_exptl_crystal_size_max     0.452
_exptl_crystal_size_mid     0.398
_exptl_crystal_size_min     0.287
_exptl_crystal_density_diffrn     1.114
_exptl_crystal_density_meas     ?
_exptl_crystal_density_method     'not measured'
_exptl_crystal_F_000     840
_exptl_absorpt_coefficient_mu     0.157
_exptl_absorpt_correction_type     multi-scan
_exptl_absorpt_process_details     '(SADABS; Bruker, 2001)'
_exptl_absorpt_correction_T_min     0.7835
_exptl_absorpt_correction_T_max     1.0000
_exptl_special_details
;
;
_diffrn_ambient_temperature     293(2)
_diffrn_radiation_type     MoK\a
_diffrn_radiation_wavelength     0.71073
_diffrn_radiation_source     'fine-focus sealed tube'
_diffrn_radiation_monochromator     graphite
_diffrn_measurement_device_type     'Bruker SMART APEX CCD area-detector'
_diffrn_measurement_method     '\f and \w scans'
_diffrn_detector_area_resol_mean     ?
_diffrn_reflns_number     13756
_diffrn_reflns_av_R_equivalents     0.0376
_diffrn_reflns_av_sigmaI/netI     0.0546
_diffrn_reflns_theta_min     1.98
_diffrn_reflns_theta_max     26.99
_diffrn_reflns_theta_full     26.99
_diffrn_measured_fraction_theta_max     0.997
_diffrn_measured_fraction_theta_full     0.997
_diffrn_reflns_limit_h_min     -11
_diffrn_reflns_limit_h_max     12
_diffrn_reflns_limit_k_min     -14
_diffrn_reflns_limit_k_max     15
_diffrn_reflns_limit_l_min     -23
_diffrn_reflns_limit_l_max     25
_diffrn_standards_number     ?
_diffrn_standards_interval_count     ?
_diffrn_standards_interval_time     ?
_diffrn_standards_decay_%     ?
_refine_special_details
;
Refinement of <i>F</i>^2^ against ALL reflections. The weighted <i>R</i>-factor
<i>wR</i> and goodness of fit <i>S</i> are based on <i>F</i>^2^, conventional
<i>R</i>-factors <i>R</i> are based on <i>F</i>, with <i>F</i> set to zero for
negative <i>F</i>^2^. The threshold expression of <i>F</i>^2^ >
\s(<i>F</i>^2^) is used only for calculating <i>R</i>-factors(gt) <i>etc</i>.
and is not relevant to the choice of reflections for refinement.
<i>R</i>-factors based on <i>F</i>^2^ are statistically about twice as large
as those based on <i>F</i>, and <i>R</i>- factors based on ALL data will be
even larger.
;
_reflns_number_total     5016
_reflns_number_gt     2765
_reflns_threshold_expression     I>2\s(I)
_refine_ls_structure_factor_coef     Fsqd
_refine_ls_matrix_type     full
_refine_ls_R_factor_all     0.1003
_refine_ls_R_factor_gt     0.0522
_refine_ls_wR_factor_gt     0.1145
_refine_ls_wR_factor_ref     0.1303
_refine_ls_goodness_of_fit_ref     0.891
_refine_ls_restrained_S_all     0.890
_refine_ls_number_reflns     5016
_refine_ls_number_parameters     261
_refine_ls_number_restraints     3
_refine_ls_hydrogen_treatment     mixed
_refine_ls_weighting_scheme     calc
_refine_ls_weighting_details
               'calc w = 1/[\s^2^(Fo^2^)+(0.0628P)^2^] where P=(Fo^2^+2Fc^2^)/3'
_atom_sites_solution_hydrogens     geom
_atom_sites_solution_primary     direct
_atom_sites_solution_secondary     difmap
_refine_ls_shift/su_max     0.001
_refine_ls_shift/su_mean     0.000
_refine_diff_density_max     0.174
_refine_diff_density_min     -0.164
_refine_ls_extinction_method     none
_refine_ls_extinction_coef     ?
_refine_ls_abs_structure_details     'Flack (1983), with 2249 Friedel pairs'
_refine_ls_abs_structure_Flack     0.01(10)
loop_
    _atom_type_symbol
    _atom_type_description
    _atom_type_scat_dispersion_real
    _atom_type_scat_dispersion_imag
    _atom_type_scat_source
    'C' 'C' 0.0033 0.0016
                         'International Tables Vol C Tables 4.2.6.8 and 6.1.1.4'
    'H' 'H' 0.0000 0.0000
                         'International Tables Vol C Tables 4.2.6.8 and 6.1.1.4'
    'N' 'N' 0.0061 0.0033
                         'International Tables Vol C Tables 4.2.6.8 and 6.1.1.4'
    'O' 'O' 0.0106 0.0060
                         'International Tables Vol C Tables 4.2.6.8 and 6.1.1.4'
    'S' 'S' 0.1246 0.1234
                         'International Tables Vol C Tables 4.2.6.8 and 6.1.1.4'
_computing_data_collection     'SMART (Bruker, 2001)'
_computing_cell_refinement     'SAINT (Bruker, 2001)'
_computing_data_reduction     'SAINT (Bruker, 2001)'
_computing_structure_solution     'SHELXS97 (Sheldrick, 2008)'
_computing_structure_refinement     'SHELXL97 (Sheldrick, 2008)'
_computing_molecular_graphics     'SHELXTL (Sheldrick, 2008)'
_computing_publication_material     'SHELXTL (Sheldrick, 2008)'
loop_
    _atom_site_type_symbol
    _atom_site_label
    _atom_site_fract_x
    _atom_site_fract_y
    _atom_site_fract_z
    _atom_site_U_iso_or_equiv
    _atom_site_adp_type
    _atom_site_calc_flag
    _atom_site_refinement_flags
    _atom_site_occupancy
    _atom_site_disorder_assembly
    _atom_site_disorder_group
    S S1 0.65403(9) 0.95415(7) 0.85995(4) 0.0833(3) Uani d . 1 . .
    O O1 0.7047(3) 1.29113(19) 0.61688(11) 0.0852(7) Uani d D 1 . .
    O O2 0.5196(3) 0.9143(2) 0.88218(16) 0.1612(15) Uani d . 1 . .
    N N1 0.7265(3) 0.8691(2) 0.80538(11) 0.0728(7) Uani d D 1 . .
    N N2 0.7310(3) 0.6729(2) 0.73797(12) 0.0631(6) Uani d D 1 . .
    C C1 0.6665(3) 0.8654(2) 0.73606(12) 0.0632(7) Uani d . 1 . .
    H H1 0.5697 0.8445 0.7396 0.076 Uiso calc R 1 . .
    C C2 0.7439(3) 0.7739(2) 0.69788(12) 0.0605(7) Uani d . 1 . .
    H H2 0.8412 0.7943 0.6988 0.073 Uiso calc R 1 . .
    C C3 0.7030(4) 0.7655(3) 0.62223(14) 0.0791(9) Uani d . 1 . .
    H H3 0.7041 0.8411 0.6044 0.095 Uiso calc R 1 . .
    C C4 0.5602(5) 0.7234(4) 0.61216(19) 0.1376(17) Uani d . 1 . .
    H H4A 0.5316 0.7378 0.5662 0.206 Uiso calc R 1 . .
    H H4B 0.4993 0.7602 0.6432 0.206 Uiso calc R 1 . .
    H H4C 0.5580 0.6454 0.6206 0.206 Uiso calc R 1 . .
    C C5 0.8053(5) 0.7010(3) 0.58036(15) 0.1184(14) Uani d . 1 . .
    H H5A 0.8967 0.7229 0.5926 0.178 Uiso calc R 1 . .
    H H5B 0.7904 0.7156 0.5329 0.178 Uiso calc R 1 . .
    H H5C 0.7939 0.6235 0.5890 0.178 Uiso calc R 1 . .
    C C6 0.6761(3) 0.9788(2) 0.70327(12) 0.0590(7) Uani d . 1 . .
    C C7 0.5600(3) 1.0341(3) 0.68355(14) 0.0728(8) Uani d . 1 . .
    H H7 0.4750 1.0008 0.6898 0.087 Uiso calc R 1 . .
    C C8 0.5659(3) 1.1384(3) 0.65456(15) 0.0750(8) Uani d . 1 . .
    H H8 0.4855 1.1745 0.6420 0.090 Uiso calc R 1 . .
    C C9 0.6911(3) 1.1884(2) 0.64437(14) 0.0677(7) Uani d . 1 . .
    C C10 0.8081(3) 1.1331(3) 0.66348(15) 0.0777(8) Uani d . 1 . .
    H H10 0.8933 1.1658 0.6568 0.093 Uiso calc R 1 . .
    C C11 0.7999(3) 1.0292(3) 0.69266(14) 0.0736(8) Uani d . 1 . .
    H H11 0.8801 0.9929 0.7053 0.088 Uiso calc R 1 . .
    C C12 0.8389(4) 0.5915(3) 0.73358(17) 0.1013(12) Uani d . 1 . .
    H H12A 0.9268 0.6284 0.7375 0.122 Uiso calc R 1 . .
    H H12B 0.8351 0.5565 0.6892 0.122 Uiso calc R 1 . .
    C C13 0.8291(3) 0.5047(3) 0.78733(14) 0.0700(8) Uani d . 1 . .
    C C14 0.8323(3) 0.5296(3) 0.85489(16) 0.0841(8) Uani d . 1 . .
    H H14 0.8391 0.6032 0.8680 0.101 Uiso calc R 1 . .
    C C15 0.8259(4) 0.4497(4) 0.90415(16) 0.1048(11) Uani d . 1 . .
    H H15 0.8300 0.4686 0.9500 0.126 Uiso calc R 1 . .
    C C16 0.8133(5) 0.3416(4) 0.8847(2) 0.1146(14) Uani d . 1 . .
    H H16 0.8085 0.2867 0.9177 0.138 Uiso calc R 1 . .
    C C17 0.8076(5) 0.3137(3) 0.8174(2) 0.1120(13) Uani d . 1 . .
    H H17 0.7971 0.2404 0.8043 0.134 Uiso calc R 1 . .
    C C18 0.8176(4) 0.3956(3) 0.76973(17) 0.0913(10) Uani d . 1 . .
    H H18 0.8166 0.3766 0.7238 0.110 Uiso calc R 1 . .
    C C19 0.7700(5) 0.9328(3) 0.93164(15) 0.1022(13) Uani d . 1 . .
    C C20 0.9065(5) 0.9748(6) 0.9100(3) 0.184(2) Uani d . 1 . .
    H H20A 0.9624 0.9878 0.9495 0.276 Uiso calc R 1 . .
    H H20B 0.8952 1.0427 0.8853 0.276 Uiso calc R 1 . .
    H H20C 0.9502 0.9212 0.8813 0.276 Uiso calc R 1 . .
    C C21 0.7701(9) 0.8136(3) 0.95298(19) 0.187(4) Uani d . 1 . .
    H H21A 0.8172 0.7703 0.9194 0.325 Uiso calc R 1 . .
    H H21B 0.6773 0.7880 0.9571 0.325 Uiso calc R 1 . .
    H H21C 0.8158 0.8064 0.9961 0.325 Uiso calc R 1 . .
    C C22 0.7108(6) 1.0067(3) 0.98828(17) 0.1491(19) Uani d . 1 . .
    H H22A 0.7718 1.0066 1.0267 0.224 Uiso calc R 1 . .
    H H22B 0.6228 0.9788 1.0020 0.224 Uiso calc R 1 . .
    H H22C 0.7007 1.0807 0.9715 0.224 Uiso calc R 1 . .
    H H1A 0.738(3) 0.8013(15) 0.8199(13) 0.065(9) Uiso d D 1 . .
    H H2A 0.651(2) 0.645(3) 0.7369(16) 0.094(12) Uiso d D 1 . .
    H H1B 0.634(3) 1.329(3) 0.614(2) 0.15(2) Uiso d D 1 . .
loop_
    _atom_site_aniso_label
    _atom_site_aniso_U_11
    _atom_site_aniso_U_22
    _atom_site_aniso_U_33
    _atom_site_aniso_U_12
    _atom_site_aniso_U_13
    _atom_site_aniso_U_23
    S1 0.1059(7) 0.0689(5) 0.0750(5) -0.0119(5) 0.0166(4) -0.0222(4)
    O1 0.1074(19) 0.0627(15) 0.0853(15) 0.0058(14) 0.0131(13) 0.0169(12)
    O2 0.135(2) 0.174(3) 0.175(3) -0.068(2) 0.076(2) -0.113(2)
    N1 0.1051(19) 0.0633(17) 0.0501(13) 0.0144(15) 0.0058(12) 0.0019(13)
    N2 0.0687(18) 0.0526(15) 0.0680(15) 0.0056(13) 0.0095(12) 0.0088(12)
    C1 0.0726(18) 0.0592(17) 0.0579(15) 0.0020(15) -0.0025(15) 0.0007(14)
    C2 0.0737(18) 0.0556(17) 0.0524(14) -0.0021(14) 0.0000(14) 0.0042(13)
    C3 0.119(3) 0.0614(19) 0.0570(17) -0.0054(19) -0.0165(17) 0.0032(15)
    C4 0.151(4) 0.160(4) 0.101(3) -0.011(3) -0.056(3) -0.019(3)
    C5 0.173(4) 0.130(3) 0.0521(17) 0.028(3) -0.003(2) -0.018(2)
    C6 0.0635(17) 0.0550(17) 0.0584(14) 0.0033(15) 0.0039(13) -0.0034(13)
    C7 0.072(2) 0.065(2) 0.0817(19) 0.0047(16) 0.0077(15) 0.0019(18)
    C8 0.082(2) 0.065(2) 0.077(2) 0.0141(17) 0.0021(17) 0.0095(17)
    C9 0.088(2) 0.0566(18) 0.0590(15) 0.0067(17) 0.0086(16) -0.0019(15)
    C10 0.074(2) 0.070(2) 0.090(2) -0.0025(17) -0.0012(17) 0.0027(18)
    C11 0.073(2) 0.063(2) 0.0848(19) 0.0046(16) -0.0082(15) 0.0026(17)
    C12 0.113(3) 0.090(2) 0.101(2) 0.036(2) 0.036(2) 0.032(2)
    C13 0.0714(19) 0.074(2) 0.0646(17) 0.0123(17) 0.0114(15) 0.0132(16)
    C14 0.094(2) 0.072(2) 0.086(2) -0.0030(19) 0.0030(19) -0.003(2)
    C15 0.142(3) 0.112(3) 0.0610(18) -0.002(3) 0.002(2) 0.011(2)
    C16 0.164(4) 0.085(3) 0.094(3) 0.016(3) 0.016(3) 0.030(2)
    C17 0.164(4) 0.071(2) 0.101(3) 0.012(3) 0.019(3) 0.009(2)
    C18 0.116(3) 0.079(3) 0.079(2) 0.009(2) 0.000(2) -0.0023(19)
    C19 0.181(4) 0.070(2) 0.0555(17) -0.014(2) -0.002(2) -0.0059(17)
    C20 0.140(4) 0.283(8) 0.130(4) -0.007(5) -0.052(3) -0.018(5)
    C21 0.309(12) 0.076(3) 0.065(2) 0.030(4) -0.043(4) -0.003(2)
    C22 0.249(6) 0.111(3) 0.087(2) -0.012(3) 0.005(3) -0.047(2)
_geom_special_details
;
All e.s.d.'s (except the e.s.d. in the dihedral angle between two l.s. planes)
are estimated using the full covariance matrix. The cell e.s.d.'s are taken
into account individually in the estimation of e.s.d.'s in distances, angles
and torsion angles; correlations between e.s.d.'s in cell parameters are only
used when they are defined by crystal symmetry. An approximate (isotropic)
treatment of cell e.s.d.'s is used for estimating e.s.d.'s involving l.s.
planes.
;
loop_
    _geom_bond_atom_site_label_1
    _geom_bond_atom_site_label_2
    _geom_bond_site_symmetry_2
    _geom_bond_distance
    _geom_bond_publ_flag
    S1 O2 . 1.463(3) ?
    S1 N1 . 1.645(2) ?
    S1 C19 . 1.824(4) ?
    O1 C9 . 1.363(3) ?
    O1 H1B . 0.828(19) ?
    N1 C1 . 1.481(3) ?
    N1 H1A . 0.875(17) ?
    N2 C12 . 1.443(4) ?
    N2 C2 . 1.460(3) ?
    N2 H2A . 0.847(18) ?
    C1 C6 . 1.520(4) ?
    C1 C2 . 1.536(4) ?
    C1 H1 . 0.9800 ?
    C2 C3 . 1.541(4) ?
    C2 H2 . 0.9800 ?
    C3 C4 . 1.496(5) ?
    C3 C5 . 1.510(5) ?
    C3 H3 . 0.9800 ?
    C4 H4A . 0.9600 ?
    C4 H4B . 0.9600 ?
    C4 H4C . 0.9600 ?
    C5 H5A . 0.9600 ?
    C5 H5B . 0.9600 ?
    C5 H5C . 0.9600 ?
    C6 C11 . 1.368(4) ?
    C6 C7 . 1.371(4) ?
    C7 C8 . 1.386(4) ?
    C7 H7 . 0.9300 ?
    C8 C9 . 1.378(4) ?
    C8 H8 . 0.9300 ?
    C9 C10 . 1.374(4) ?
    C10 C11 . 1.385(4) ?
    C10 H10 . 0.9300 ?
    C11 H11 . 0.9300 ?
    C12 C13 . 1.492(4) ?
    C12 H12A . 0.9700 ?
    C12 H12B . 0.9700 ?
    C13 C14 . 1.360(4) ?
    C13 C18 . 1.370(4) ?
    C14 C15 . 1.369(4) ?
    C14 H14 . 0.9300 ?
    C15 C16 . 1.368(5) ?
    C15 H15 . 0.9300 ?
    C16 C17 . 1.364(5) ?
    C16 H16 . 0.9300 ?
    C17 C18 . 1.368(5) ?
    C17 H17 . 0.9300 ?
    C18 H18 . 0.9300 ?
    C19 C20 . 1.487(6) ?
    C19 C21 . 1.502(5) ?
    C19 C22 . 1.539(5) ?
    C20 H20A . 0.9600 ?
    C20 H20B . 0.9600 ?
    C20 H20C . 0.9600 ?
    C21 H21A . 0.9600 ?
    C21 H21B . 0.9600 ?
    C21 H21C . 0.9600 ?
    C22 H22A . 0.9600 ?
    C22 H22B . 0.9600 ?
    C22 H22C . 0.9600 ?
loop_
    _geom_angle_atom_site_label_1
    _geom_angle_atom_site_label_2
    _geom_angle_atom_site_label_3
    _geom_angle_site_symmetry_1
    _geom_angle_site_symmetry_3
    _geom_angle
    _geom_angle_publ_flag
    O2 S1 N1 . . 111.86(14) ?
    O2 S1 C19 . . 106.2(2) ?
    N1 S1 C19 . . 98.49(15) ?
    C9 O1 H1B . . 117(3) ?
    C1 N1 S1 . . 116.59(19) ?
    C1 N1 H1A . . 108.7(18) ?
    S1 N1 H1A . . 115.4(18) ?
    C12 N2 C2 . . 118.5(2) ?
    C12 N2 H2A . . 114(2) ?
    C2 N2 H2A . . 113(2) ?
    N1 C1 C6 . . 109.7(2) ?
    N1 C1 C2 . . 106.0(2) ?
    C6 C1 C2 . . 114.5(2) ?
    N1 C1 H1 . . 108.8 ?
    C6 C1 H1 . . 108.8 ?
    C2 C1 H1 . . 108.8 ?
    N2 C2 C1 . . 107.4(2) ?
    N2 C2 C3 . . 116.2(2) ?
    C1 C2 C3 . . 113.0(2) ?
    N2 C2 H2 . . 106.5 ?
    C1 C2 H2 . . 106.5 ?
    C3 C2 H2 . . 106.5 ?
    C4 C3 C5 . . 111.5(3) ?
    C4 C3 C2 . . 113.0(3) ?
    C5 C3 C2 . . 112.8(3) ?
    C4 C3 H3 . . 106.3 ?
    C5 C3 H3 . . 106.3 ?
    C2 C3 H3 . . 106.3 ?
    C3 C4 H4A . . 109.5 ?
    C3 C4 H4B . . 109.5 ?
    H4A C4 H4B . . 109.5 ?
    C3 C4 H4C . . 109.5 ?
    H4A C4 H4C . . 109.5 ?
    H4B C4 H4C . . 109.5 ?
    C3 C5 H5A . . 109.5 ?
    C3 C5 H5B . . 109.5 ?
    H5A C5 H5B . . 109.5 ?
    C3 C5 H5C . . 109.5 ?
    H5A C5 H5C . . 109.5 ?
    H5B C5 H5C . . 109.5 ?
    C11 C6 C7 . . 117.9(3) ?
    C11 C6 C1 . . 121.4(3) ?
    C7 C6 C1 . . 120.7(3) ?
    C6 C7 C8 . . 121.8(3) ?
    C6 C7 H7 . . 119.1 ?
    C8 C7 H7 . . 119.1 ?
    C9 C8 C7 . . 119.8(3) ?
    C9 C8 H8 . . 120.1 ?
    C7 C8 H8 . . 120.1 ?
    O1 C9 C10 . . 118.2(3) ?
    O1 C9 C8 . . 123.0(3) ?
    C10 C9 C8 . . 118.8(3) ?
    C9 C10 C11 . . 120.5(3) ?
    C9 C10 H10 . . 119.8 ?
    C11 C10 H10 . . 119.8 ?
    C6 C11 C10 . . 121.2(3) ?
    C6 C11 H11 . . 119.4 ?
    C10 C11 H11 . . 119.4 ?
    N2 C12 C13 . . 113.1(2) ?
    N2 C12 H12A . . 109.0 ?
    C13 C12 H12A . . 109.0 ?
    N2 C12 H12B . . 109.0 ?
    C13 C12 H12B . . 109.0 ?
    H12A C12 H12B . . 107.8 ?
    C14 C13 C18 . . 117.5(3) ?
    C14 C13 C12 . . 122.1(3) ?
    C18 C13 C12 . . 120.4(3) ?
    C13 C14 C15 . . 122.1(3) ?
    C13 C14 H14 . . 119.0 ?
    C15 C14 H14 . . 119.0 ?
    C16 C15 C14 . . 118.8(3) ?
    C16 C15 H15 . . 120.6 ?
    C14 C15 H15 . . 120.6 ?
    C17 C16 C15 . . 120.7(3) ?
    C17 C16 H16 . . 119.6 ?
    C15 C16 H16 . . 119.6 ?
    C16 C17 C18 . . 118.7(4) ?
    C16 C17 H17 . . 120.7 ?
    C18 C17 H17 . . 120.7 ?
    C17 C18 C13 . . 122.2(3) ?
    C17 C18 H18 . . 118.9 ?
    C13 C18 H18 . . 118.9 ?
    C20 C19 C21 . . 114.1(5) ?
    C20 C19 C22 . . 110.1(4) ?
    C21 C19 C22 . . 110.9(3) ?
    C20 C19 S1 . . 106.6(3) ?
    C21 C19 S1 . . 110.6(3) ?
    C22 C19 S1 . . 104.0(3) ?
    C19 C20 H20A . . 109.5 ?
    C19 C20 H20B . . 109.5 ?
    H20A C20 H20B . . 109.5 ?
    C19 C20 H20C . . 109.5 ?
    H20A C20 H20C . . 109.5 ?
    H20B C20 H20C . . 109.5 ?
    C19 C21 H21A . . 109.5 ?
    C19 C21 H21B . . 109.5 ?
    H21A C21 H21B . . 109.5 ?
    C19 C21 H21C . . 109.5 ?
    H21A C21 H21C . . 109.5 ?
    H21B C21 H21C . . 109.5 ?
    C19 C22 H22A . . 109.5 ?
    C19 C22 H22B . . 109.5 ?
    H22A C22 H22B . . 109.5 ?
    C19 C22 H22C . . 109.5 ?
    H22A C22 H22C . . 109.5 ?
    H22B C22 H22C . . 109.5 ?
loop_
    _geom_torsion_atom_site_label_1
    _geom_torsion_atom_site_label_2
    _geom_torsion_atom_site_label_3
    _geom_torsion_atom_site_label_4
    _geom_torsion_site_symmetry_1
    _geom_torsion_site_symmetry_2
    _geom_torsion_site_symmetry_3
    _geom_torsion_site_symmetry_4
    _geom_torsion
    _geom_torsion_publ_flag
    O2 S1 N1 C1 . . . . 72.0(3) ?
    C19 S1 N1 C1 . . . . -176.7(2) ?
    S1 N1 C1 C6 . . . . 60.5(3) ?
    S1 N1 C1 C2 . . . . -175.33(19) ?
    C12 N2 C2 C1 . . . . -151.5(3) ?
    C12 N2 C2 C3 . . . . 80.9(4) ?
    N1 C1 C2 N2 . . . . 55.6(3) ?
    C6 C1 C2 N2 . . . . 176.7(2) ?
    N1 C1 C2 C3 . . . . -174.9(2) ?
    C6 C1 C2 C3 . . . . -53.8(3) ?
    N2 C2 C3 C4 . . . . 55.6(4) ?
    C1 C2 C3 C4 . . . . -69.3(4) ?
    N2 C2 C3 C5 . . . . -72.1(4) ?
    C1 C2 C3 C5 . . . . 163.1(3) ?
    N1 C1 C6 C11 . . . . 60.3(3) ?
    C2 C1 C6 C11 . . . . -58.7(3) ?
    N1 C1 C6 C7 . . . . -119.5(3) ?
    C2 C1 C6 C7 . . . . 121.5(3) ?
    C11 C6 C7 C8 . . . . -0.9(4) ?
    C1 C6 C7 C8 . . . . 178.9(2) ?
    C6 C7 C8 C9 . . . . 0.6(4) ?
    C7 C8 C9 O1 . . . . -179.2(3) ?
    C7 C8 C9 C10 . . . . -0.1(4) ?
    O1 C9 C10 C11 . . . . 179.0(2) ?
    C8 C9 C10 C11 . . . . -0.2(4) ?
    C7 C6 C11 C10 . . . . 0.6(4) ?
    C1 C6 C11 C10 . . . . -179.2(2) ?
    C9 C10 C11 C6 . . . . -0.1(5) ?
    C2 N2 C12 C13 . . . . 167.6(3) ?
    N2 C12 C13 C14 . . . . -59.0(5) ?
    N2 C12 C13 C18 . . . . 121.6(4) ?
    C18 C13 C14 C15 . . . . 0.7(5) ?
    C12 C13 C14 C15 . . . . -178.8(3) ?
    C13 C14 C15 C16 . . . . -1.2(6) ?
    C14 C15 C16 C17 . . . . 0.2(7) ?
    C15 C16 C17 C18 . . . . 1.3(7) ?
    C16 C17 C18 C13 . . . . -1.9(6) ?
    C14 C13 C18 C17 . . . . 0.9(5) ?
    C12 C13 C18 C17 . . . . -179.6(3) ?
    O2 S1 C19 C20 . . . . -179.0(3) ?
    N1 S1 C19 C20 . . . . 65.2(3) ?
    O2 S1 C19 C21 . . . . 56.4(4) ?
    N1 S1 C19 C21 . . . . -59.4(4) ?
    O2 S1 C19 C22 . . . . -62.7(3) ?
    N1 S1 C19 C22 . . . . -178.5(3) ?
loop_
    _geom_hbond_atom_site_label_D
    _geom_hbond_atom_site_label_H
    _geom_hbond_atom_site_label_A
    _geom_hbond_site_symmetry_A
    _geom_hbond_distance_DH
    _geom_hbond_distance_HA
    _geom_hbond_distance_DA
    _geom_hbond_angle_DHA
    O1 H1B O2 3_656 0.828(19) 1.82(2) 2.647(4) 173(5)
data_global
_journal_date_recd_electronic     2008-09-05
_journal_date_accepted     2008-09-25
_journal_name_full     'Acta Crystallographica, Section E'
_journal_year     2008
_journal_volume     64
_journal_issue     11
_journal_page_first     o2082
_journal_page_last     o2082
_journal_paper_category     QO
_journal_coeditor_code     BV2109
_publ_contact_author_name     'Shen, Chun'
_publ_contact_author_address
;
Shanghai Institute of Materia and Medica
Chinese Academy of Sciences
555 Zuchongzhi Road
Shanghai 201203
People's Republic of China
;
_publ_contact_author_email     fengcg@mail.sioc.ac.cn
_publ_contact_author_fax     '86-021-50807388'
_publ_contact_author_phone     '86-021-50806600-3211'
_publ_section_title
;\
(<i>S</i>)-<i>N</i>-[(1<i>S</i>,2<i>S</i>)-2-Benzylamino-1-(4-hydroxyphenyl)-3-\
methylbutyl]-1,1-dimethylethane-2-sulfinamide
;
loop_
    _publ_author_name
    _publ_author_address
    'Shen, Chun'
;
Department of Chemistry
East China Normal University
3663 Zhongshan Road
Shanghai 200062
People's Republic of China
;
