# Supplementary material for: (S)-N-[(1S,2S)-2-Benzyl­amino-1-(4-hy­droxy­phen­yl)-3-methyl­butyl]-1,1-di­methyl­ethane-2-sulfinamide
Source: Acta Crystallogr Sect E Struct Rep Online. 2008 Oct 9;64(Pt 11):o2082. doi: 10.1107/S1600536808031073 (PMC2959556; doi:10.1107/S1600536808031073)
Supplement: Supplementary file 2 [file e-64-o2082-Isup2.hkl]

# 
# h,k,l, Fc-squared, Fo-squared, sigma(Fo-squared) and status flag 
# 
data_I
_shelx_title ' cd28366 in P2(1)2(1)2(1)' 
_shelx_refln_list_code          4 
_shelx_F_calc_maximum      256.59 
_exptl_crystal_F_000       840.00 
_reflns_d_resolution_high  0.7832 
 
loop_ 
 _symmetry_equiv_pos_as_xyz 
 'x, y, z' 
 '-x+1/2, -y, z+1/2' 
 '-x, y+1/2, -z+1/2' 
 'x+1/2, -y+1/2, -z' 
 
_cell_length_a     9.7503 
_cell_length_b    12.1068 
_cell_length_c    19.6292 
_cell_angle_alpha  90.000 
_cell_angle_beta   90.000 
_cell_angle_gamma  90.000 
 
_shelx_F_squared_multiplier     1.000 
 
loop_ 
 _refln_index_h 
 _refln_index_k 
 _refln_index_l 
 _refln_F_squared_calc 
 _refln_F_squared_meas 
 _refln_F_squared_sigma 
 _refln_observed_status 
   2   0   0    65840.15    49654.43    218.99 o 
   4   0   0      302.97      267.04      9.63 o 
   6   0   0     1510.86     1306.13     42.61 o 
   8   0   0      477.15      397.55     28.70 o 
  10   0   0        7.87       13.84     10.05 o 
  12   0   0        7.68        8.59      9.69 o 
   1   1   0     7771.57     7364.48     37.30 o 
   2   1   0     1607.57     1641.76     19.39 o 
   3   1   0      380.61      392.71      9.22 o 
   4   1   0      681.68      752.30     15.31 o 
   5   1   0      223.43      235.45      9.26 o 
   6   1   0      138.43      150.18      8.11 o 
   7   1   0       10.98       14.78      4.40 o 
   8   1   0        0.15        8.73      6.07 o 
   9   1   0        0.63       -3.34      4.56 o 
  10   1   0        3.74        2.80      6.28 o 
  11   1   0        0.77        6.10      6.52 o 
  12   1   0        0.20        6.37      6.82 o 
   0   2   0     2545.54     2493.67     31.90 o 
   1   2   0      279.15      281.51      4.92 o 
   2   2   0     1067.11      994.25     14.15 o 
   3   2   0     1167.91     1121.24     12.83 o 
   4   2   0     2759.60     2622.66     42.56 o 
   5   2   0      325.65      327.05     11.11 o 
   6   2   0     1013.25      886.64     26.62 o 
   7   2   0      154.24      148.14      9.25 o 
   8   2   0       33.97       30.29      6.10 o 
   9   2   0        4.97        6.01      5.72 o 
  10   2   0        8.48       12.54      6.43 o 
  11   2   0        1.69        4.09      5.35 o 
  12   2   0        2.25       -0.10      6.21 o 
   1   3   0     2724.57     2707.03     21.53 o 
   2   3   0     1416.71     1413.80     18.55 o 
   3   3   0        2.71        4.87      1.15 o 
   4   3   0     2522.79     2898.99     31.88 o 
   5   3   0        0.29        4.09      2.57 o 
   6   3   0        7.86        9.35      3.36 o 
   7   3   0        9.88        7.81      3.44 o 
   8   3   0       37.17       43.03      7.04 o 
   9   3   0        2.67        5.50      4.19 o 
  10   3   0        1.43        7.11      7.94 o 
  11   3   0        0.44        1.50      5.73 o 
  12   3   0        2.85        8.87      7.23 o 
   0   4   0     2084.39     1936.76     35.84 o 
   1   4   0     1516.66     1613.22     19.28 o 
   2   4   0      398.15      390.83      8.08 o 
   3   4   0      871.39      966.99     15.83 o 
   4   4   0       42.81       33.14      2.67 o 
   5   4   0      186.53      189.34      9.33 o 
   6   4   0       31.11       37.22      5.52 o 
   7   4   0      152.51      154.65      9.84 o 
   8   4   0        0.63       -2.46      2.85 o 
   9   4   0       12.49       11.40      4.88 o 
  10   4   0        0.44        2.32      3.80 o 
  11   4   0        0.45        4.71      6.14 o 
  12   4   0        0.37        9.22      8.10 o 
   1   5   0        4.38        2.53      1.39 o 
   2   5   0       43.09       37.43      3.51 o 
   3   5   0       48.77       67.72      5.09 o 
   4   5   0        2.18        2.28      1.35 o 
   5   5   0      133.35      117.17      8.10 o 
   6   5   0       97.46      107.82      8.82 o 
   7   5   0        5.52       14.38      4.49 o 
   8   5   0       30.85       31.58      6.53 o 
   9   5   0        0.48        1.95      3.90 o 
  10   5   0        0.86        0.70      4.10 o 
  11   5   0        0.00        2.04      4.43 o 
   0   6   0     1552.87     1911.41     44.50 o 
   1   6   0       95.82       88.69      5.59 o 
   2   6   0      657.29      640.54     12.95 o 
   3   6   0      775.52      708.92     28.14 o 
   4   6   0        9.44       13.93      3.83 o 
   5   6   0       71.87       65.99      7.48 o 
   6   6   0        0.00        0.24      3.51 o 
   7   6   0       50.13       55.97      7.86 o 
   8   6   0       29.42       28.04      6.35 o 
   9   6   0        3.35        3.54      4.53 o 
  10   6   0        0.95        2.20      3.99 o 
  11   6   0        0.17        1.29      4.62 o 
   1   7   0      127.10      134.90      7.22 o 
   2   7   0       87.61       86.77      5.75 o 
   3   7   0       18.82       26.22      3.66 o 
   4   7   0      149.53      137.98     11.89 o 
   5   7   0        6.61       22.68      5.25 o 
   6   7   0       70.66       67.78      8.66 o 
   7   7   0       17.01       11.58      4.74 o 
   8   7   0        6.12        9.16      4.82 o 
   9   7   0       20.02       26.06      6.76 o 
  10   7   0        1.05        1.76      4.39 o 
  11   7   0        0.41       -3.14      4.76 o 
   0   8   0       83.11      103.00      9.49 o 
   1   8   0        0.03        2.59      2.63 o 
   2   8   0       84.22       73.12      6.41 o 
   3   8   0      264.11      251.92     11.93 o 
   4   8   0        1.50        4.85      3.54 o 
   5   8   0        1.01       -1.15      3.50 o 
   6   8   0        5.06       16.56      5.43 o 
   7   8   0       67.27       65.34      9.32 o 
   8   8   0        7.81        3.54      4.48 o 
   9   8   0        8.17        3.77      4.85 o 
  10   8   0        0.05        1.17      4.95 o 
   1   9   0        8.97        8.73      3.18 o 
   2   9   0      356.04      379.20     16.71 o 
   3   9   0      148.50      143.39     10.68 o 
   4   9   0      763.78      671.80     38.51 o 
   5   9   0      177.11      180.06     12.33 o 
   6   9   0       15.62       16.85      6.03 o 
   7   9   0       28.31       24.94      8.67 o 
   8   9   0        0.03        1.80      5.90 o 
   9   9   0        1.15        6.06      6.53 o 
  10   9   0        0.28        4.86      6.22 o 
   0  10   0       65.05       83.00     11.16 o 
   1  10   0       53.81       40.60      7.15 o 
   2  10   0        4.58       12.43      5.16 o 
   3  10   0      708.49      648.55     27.03 o 
   4  10   0       37.13       31.91     10.85 o 
   5  10   0      188.94      188.68     16.98 o 
   6  10   0        0.71        0.79      5.66 o 
   7  10   0        2.63        8.51      7.12 o 
   8  10   0        0.01       -1.36      4.99 o 
   9  10   0        0.79        3.19      6.19 o 
   1  11   0      529.16      538.75     21.77 o 
   2  11   0        7.68        9.54      7.33 o 
   3  11   0       10.83       18.90      8.19 o 
   4  11   0        1.23        4.88      8.59 o 
   5  11   0        3.37       -0.87      8.01 o 
   6  11   0        2.20       11.36      6.69 o 
   7  11   0        3.12       12.79      6.80 o 
   8  11   0        0.03        4.01      5.83 o 
   0  12   0      171.45      190.40     28.04 o 
   1  12   0        1.11       11.20      7.95 o 
   2  12   0       10.51       26.14      9.99 o 
   3  12   0       15.59       17.58      8.36 o 
   4  12   0       13.53       13.84      7.70 o 
   5  12   0       21.28       27.74      9.74 o 
   6  12   0        5.34       14.64      8.16 o 
   7  12   0        2.22        7.80      6.41 o 
   1  13   0        7.54        7.90      8.75 o 
   2  13   0        6.33        4.00      7.57 o 
   3  13   0       12.13        3.89      7.33 o 
   4  13   0        3.97       13.85      8.08 o 
   5  13   0       13.88       32.10     10.58 o 
   6  13   0        6.85       12.41      7.75 o 
   1  14   0        0.17        4.30     10.42 o 
   2  14   0        0.45       -0.48      7.56 o 
   3  14   0        1.00       -0.33      6.44 o 
   4  14   0        3.36       11.05      8.25 o 
   5  14   0        0.12        0.83      7.24 o 
   1  15   0        1.45        2.62     11.51 o 
   2  15   0        6.50       11.50     11.98 o 
   3  15   0        1.69        0.37      7.45 o 
   1   0   1     2508.06     2681.88     24.42 o 
   2   0   1     2894.14     3156.92     62.46 o 
   3   0   1     2177.65     2088.82     51.12 o 
   4   0   1       17.11       18.13      3.03 o 
   5   0   1       10.69       30.21      4.27 o 
   6   0   1      209.25      195.34     12.28 o 
   7   0   1       28.17       36.34      7.51 o 
   8   0   1       32.65       37.93      9.06 o 
   9   0   1        0.04        6.07      5.36 o 
  10   0   1        6.46        7.51      6.21 o 
  11   0   1       14.65       18.68      7.92 o 
  12   0   1        0.00        5.32      6.53 o 
 -12   1   1        1.08       13.98      8.03 o 
 -11   1   1        9.37        6.00      6.33 o 
 -10   1   1       54.08       41.44     10.03 o 
  -9   1   1       86.85       74.40     12.42 o 
  -8   1   1      321.94      264.93     16.97 o 
  -7   1   1      176.54      175.06      9.93 o 
  -6   1   1       11.08       19.02      3.92 o 
  -5   1   1      712.99      695.76     15.64 o 
  -4   1   1     2343.83     2250.52     43.32 o 
  -3   1   1     2944.65     2855.05     25.74 o 
  -2   1   1    15049.48    14255.27     66.03 o 
  -1   1   1     3528.10     3594.24     46.29 o 
   0   1   1      323.23      369.12     12.51 o 
   1   1   1     3504.18     3483.81     21.05 o 
   2   1   1    15035.04    14280.36     77.31 o 
   3   1   1     2927.59     2869.86     51.13 o 
   4   1   1     2351.92     2205.84     25.28 o 
   5   1   1      706.47      685.90     38.28 o 
   6   1   1       12.12       15.00      4.14 o 
   7   1   1      180.25      156.85     12.05 o 
   8   1   1      322.36      263.52     16.60 o 
   9   1   1       88.07       73.83     11.72 o 
  10   1   1       54.32       47.31     10.62 o 
  11   1   1        9.29        6.64      6.34 o 
  12   1   1        1.06       11.56     11.22 o 
 -12   2   1        1.40        8.68      7.18 o 
 -11   2   1        0.33        8.14      6.88 o 
 -10   2   1        3.71        6.08      5.14 o 
  -9   2   1       19.54       21.41      6.01 o 
  -8   2   1        9.54        9.58      4.27 o 
  -7   2   1      235.78      238.93     11.55 o 
  -6   2   1      261.42      268.06     14.22 o 
  -5   2   1      335.14      347.24     11.53 o 
  -4   2   1      461.78      459.66      9.45 o 
  -3   2   1      896.45      890.49     11.23 o 
  -2   2   1     2046.19     2006.40     25.24 o 
  -1   2   1    10305.25    10485.82     56.41 o 
   0   2   1     2592.16     2674.08     29.82 o 
   1   2   1    10380.21    10615.89     51.19 o 
   2   2   1     2018.47     1909.06     18.62 o 
   3   2   1      893.50      885.18     14.42 o 
   4   2   1      452.63      420.31     12.61 o 
   5   2   1      329.02      353.02     11.41 o 
   6   2   1      256.37      252.03     12.36 o 
   7   2   1      236.96      235.20     11.24 o 
   8   2   1       10.25       11.96      4.47 o 
   9   2   1       19.98       22.69      8.01 o 
  10   2   1        3.85       15.94      7.02 o 
  11   2   1        0.32        7.67      8.56 o 
  12   2   1        1.37        4.45      7.93 o 
 -12   3   1        0.44        1.22      8.63 o 
 -11   3   1        0.98        3.20      6.20 o 
 -10   3   1        5.81        5.66      4.54 o 
  -9   3   1       15.29       18.71      5.50 o 
  -8   3   1       44.65       39.67      6.70 o 
  -7   3   1       88.32       89.89      8.90 o 
  -6   3   1       37.82       45.83      6.12 o 
  -5   3   1      709.27      737.36     13.35 o 
  -4   3   1      139.40      159.31      5.48 o 
  -3   3   1      611.31      589.99      9.39 o 
  -2   3   1      225.22      246.50      5.95 o 
  -1   3   1      551.45      522.01     11.42 o 
   0   3   1     6935.68     7018.73     50.56 o 
   1   3   1      547.65      541.63      8.49 o 
   2   3   1      215.52      227.20      4.77 o 
   3   3   1      609.25      618.11     26.82 o 
   4   3   1      146.07      167.20      7.66 o 
   5   3   1      706.57      690.42     16.38 o 
   6   3   1       35.99       34.54      5.24 o 
   7   3   1       88.21       97.21      8.95 o 
   8   3   1       44.72       43.23      6.89 o 
   9   3   1       15.30       19.13      5.61 o 
  10   3   1        5.93       15.05      6.66 o 
  11   3   1        0.94        1.27      5.60 o 
  12   3   1        0.44        4.80      6.82 o 
 -12   4   1        0.85       -2.91      6.83 o 
 -11   4   1        0.37        1.02      4.53 o 
 -10   4   1        0.53        3.38      3.96 o 
  -9   4   1        6.93        9.25      4.72 o 
  -8   4   1       12.58       15.03      5.92 o 
  -7   4   1        6.17        4.49      3.48 o 
  -6   4   1      118.72      122.04      8.59 o 
  -5   4   1       26.18       25.41      3.75 o 
  -4   4   1       22.01       18.67      2.39 o 
  -3   4   1       99.77      102.65      4.40 o 
  -2   4   1      241.31      265.19      7.06 o 
  -1   4   1       92.46       80.04      7.03 o 
   0   4   1      301.75      313.00      8.26 o 
   1   4   1       91.68       75.93      3.70 o 
   2   4   1      242.24      263.53      9.63 o 
   3   4   1       99.47       99.03      8.87 o 
   4   4   1       23.49       21.66      3.80 o 
   5   4   1       27.98       28.63      4.71 o 
   6   4   1      122.10      125.25      8.47 o 
   7   4   1        6.04        7.86      3.77 o 
   8   4   1       12.86       15.12      5.42 o 
   9   4   1        6.87        9.02      4.49 o 
  10   4   1        0.57        3.19      4.25 o 
  11   4   1        0.40        4.67      6.33 o 
  12   4   1        0.86        5.22      7.35 o 
 -11   5   1        2.45        5.90      4.48 o 
 -10   5   1       11.27       11.15      5.41 o 
  -9   5   1        0.23        2.94      3.86 o 
  -8   5   1       10.38       16.35      5.11 o 
  -7   5   1       44.55       36.05      6.34 o 
  -6   5   1       75.48       88.34      8.85 o 
  -5   5   1      371.65      338.56     15.35 o 
  -4   5   1      146.20      138.77      6.12 o 
  -3   5   1      205.48      178.20      6.25 o 
  -2   5   1       11.36       14.44      2.48 o 
  -1   5   1      832.56      799.16     32.30 o 
   0   5   1      154.71      164.74      7.44 o 
   1   5   1      828.61      829.19     15.02 o 
   2   5   1       12.05       13.60      2.19 o 
   3   5   1      203.53      175.14      6.16 o 
   4   5   1      150.46      136.68      7.60 o 
   5   5   1      371.47      330.24     12.59 o 
   6   5   1       75.38       77.64      8.06 o 
   7   5   1       44.19       41.91      6.59 o 
   8   5   1       10.34       12.24      4.68 o 
   9   5   1        0.22        5.97      4.18 o 
  10   5   1       11.59       13.53      5.66 o 
  11   5   1        2.47        8.76      5.40 o 
 -11   6   1        0.92        1.87      4.45 o 
 -10   6   1        3.05        6.48      4.73 o 
  -9   6   1        1.52        1.81      4.18 o 
  -8   6   1       19.76       25.02      6.20 o 
  -7   6   1        7.77       14.02      5.06 o 
  -6   6   1       26.13       29.98      5.97 o 
  -5   6   1       94.94       93.74     11.52 o 
  -4   6   1       70.62       72.09      4.77 o 
  -3   6   1       60.58       51.73      4.49 o 
  -2   6   1      145.84      143.75      6.49 o 
  -1   6   1      187.86      196.53     10.93 o 
   0   6   1      321.39      349.81     10.90 o 
   1   6   1      186.24      191.24      7.88 o 
   2   6   1      143.91      145.85      6.12 o 
   3   6   1       62.10       56.33      4.12 o 
   4   6   1       70.17       80.11      7.60 o 
   5   6   1       95.00      100.95      8.40 o 
   6   6   1       25.82       43.45      6.57 o 
   7   6   1        8.09       10.92      4.48 o 
   8   6   1       19.73       29.60      6.47 o 
   9   6   1        1.60        5.56      4.27 o 
  10   6   1        3.18        6.74      4.88 o 
  11   6   1        0.89        5.24      6.76 o 
 -11   7   1        1.78       -1.36      5.17 o 
 -10   7   1        4.41       -0.20      4.65 o 
  -9   7   1        8.18       12.45      5.75 o 
  -8   7   1        1.26        2.46      4.28 o 
  -7   7   1        5.78        5.44      4.52 o 
  -6   7   1       14.30       18.63      5.24 o 
  -5   7   1      177.66      157.06     10.03 o 
  -4   7   1       50.35       56.00      7.16 o 
  -3   7   1       46.04       56.89      5.20 o 
  -2   7   1       94.08       93.65      6.14 o 
  -1   7   1       74.80       99.01      8.59 o 
   0   7   1      565.22      678.43     16.66 o 
   1   7   1       70.22       93.17      5.04 o 
   2   7   1       90.56       93.64      5.70 o 
   3   7   1       44.36       48.88      4.60 o 
   4   7   1       50.33       54.45      6.84 o 
   5   7   1      174.94      154.33     18.80 o 
   6   7   1       14.57       18.67      5.19 o 
   7   7   1        5.56        6.05      4.30 o 
   8   7   1        1.25        0.64      4.21 o 
   9   7   1        8.19        9.19      5.43 o 
  10   7   1        4.58        5.58      4.41 o 
  11   7   1        1.77        0.95      4.75 o 
 -10   8   1        1.34        2.48      4.89 o 
  -9   8   1        0.54        5.07      4.78 o 
  -8   8   1       12.30       15.55      5.70 o 
  -7   8   1        5.53       13.66      5.30 o 
  -6   8   1      116.68      112.78     11.33 o 
  -5   8   1       12.54       11.92      4.81 o 
  -4   8   1      313.46      286.42     20.38 o 
  -3   8   1       60.04       66.04      7.98 o 
  -2   8   1       42.28       47.09      5.29 o 
  -1   8   1      283.66      323.63     29.10 o 
   0   8   1      140.26      147.90      8.38 o 
   1   8   1      280.30      326.95      9.81 o 
   2   8   1       39.71       42.40      4.99 o 
   3   8   1       58.21       63.70      7.38 o 
   4   8   1      308.07      278.04     24.71 o 
   5   8   1       11.88        7.25      5.79 o 
   6   8   1      116.42      106.48     10.66 o 
   7   8   1        5.64        8.20      4.77 o 
   8   8   1       12.29       11.04      5.13 o 
   9   8   1        0.52        2.30      5.67 o 
  10   8   1        1.37       -1.19      6.37 o 
 -10   9   1        2.37       -1.00      5.12 o 
  -9   9   1        2.19        1.50      5.33 o 
  -8   9   1        4.00        7.40      5.11 o 
  -7   9   1       14.18       15.79      5.64 o 
  -6   9   1       11.10       15.84      5.60 o 
  -5   9   1      131.92      115.22     11.53 o 
  -4   9   1       39.70       45.20      7.60 o 
  -3   9   1       74.82       84.54      9.44 o 
  -2   9   1       38.91       38.97      5.40 o 
  -1   9   1      214.53      244.72     15.37 o 
   0   9   1        0.02        5.91      2.74 o 
   1   9   1      217.33      239.01      8.96 o 
   2   9   1       41.52       46.45      5.09 o 
   3   9   1       77.67       83.86     10.03 o 
   4   9   1       41.78       41.52      9.20 o 
   5   9   1      131.45      120.06     17.95 o 
   6   9   1       11.41       16.49      7.14 o 
   7   9   1       14.40       19.92      8.04 o 
   8   9   1        3.83        3.08      6.17 o 
   9   9   1        2.15        5.88      6.19 o 
  10   9   1        2.36        4.08      5.54 o 
  -9  10   1        6.59        8.86      7.41 o 
  -8  10   1        9.06       14.81      8.12 o 
  -7  10   1        8.83       11.06      7.04 o 
  -6  10   1        1.51        6.13      6.21 o 
  -5  10   1        1.79        3.67      6.06 o 
  -4  10   1       51.25       53.51      8.44 o 
  -3  10   1      163.64      158.40     11.69 o 
  -2  10   1      227.39      221.76     12.80 o 
  -1  10   1      189.01      202.17     11.64 o 
   0  10   1       90.98      102.06     10.31 o 
   1  10   1      192.39      208.33     13.57 o 
   2  10   1      232.92      216.04     12.94 o 
   3  10   1      166.47      151.98     12.37 o 
   4  10   1       52.76       55.74      8.83 o 
   5  10   1        1.75       10.81      6.46 o 
   6  10   1        1.43        3.55      6.22 o 
   7  10   1        8.92        7.97      7.14 o 
   8  10   1        8.79        7.72      5.66 o 
   9  10   1        6.53        8.57      5.46 o 
  -8  11   1        0.57        4.32      6.67 o 
  -7  11   1        4.29        3.76      5.89 o 
  -6  11   1        1.02        4.09      6.51 o 
  -5  11   1       28.25       27.42      8.59 o 
  -4  11   1        2.55        6.82      6.05 o 
  -3  11   1       92.98       80.05     12.44 o 
  -2  11   1       42.71       47.86     10.51 o 
  -1  11   1       24.86       31.82     10.11 o 
   0  11   1       25.27       35.84      9.86 o 
   1  11   1       24.06       31.24     10.08 o 
   2  11   1       41.56       51.45     11.74 o 
   3  11   1       91.83       86.63     15.22 o 
   4  11   1        2.50        8.28      7.59 o 
   5  11   1       28.12       22.49      8.52 o 
   6  11   1        0.97       11.37      7.54 o 
   7  11   1        4.28        2.38      6.35 o 
   8  11   1        0.49       -0.96      6.11 o 
  -7  12   1        3.08        3.64      9.25 o 
  -6  12   1        1.71       -7.14      7.43 o 
  -5  12   1        2.78        5.10     10.20 o 
  -4  12   1       17.89       22.94     12.53 o 
  -3  12   1       37.55       36.88     10.67 o 
  -2  12   1       55.57       60.56     13.45 o 
  -1  12   1       39.07       45.26     14.24 o 
   0  12   1       74.83      117.45     16.99 o 
   1  12   1       38.49       44.93     11.88 o 
   2  12   1       54.17       56.51     12.76 o 
   3  12   1       36.98       30.08     10.08 o 
   4  12   1       17.53       20.56      8.70 o 
   5  12   1        2.76       -1.43      7.25 o 
   6  12   1        1.76        5.30      6.64 o 
   7  12   1        3.06        4.44      6.91 o 
  -6  13   1        1.02        0.97      6.83 o 
  -5  13   1        1.46        3.52      7.30 o 
  -4  13   1        0.56        0.68      6.53 o 
  -3  13   1       11.19       29.15     10.54 o 
  -2  13   1       26.16       39.04     11.86 o 
  -1  13   1        2.42        7.52      8.02 o 
   1  13   1        2.55       -0.70      6.88 o 
   2  13   1       26.59       42.05     12.17 o 
   3  13   1       11.10       24.81      9.80 o 
   4  13   1        0.65        9.05      7.94 o 
   5  13   1        1.42        0.10      6.10 o 
   6  13   1        0.98       -3.65      6.77 o 
  -5  14   1        1.56        5.94      7.85 o 
  -4  14   1        1.27        0.55      6.24 o 
  -3  14   1        1.94        0.22      7.07 o 
  -2  14   1        3.57        7.90      7.93 o 
  -1  14   1       28.33       16.75     12.89 o 
   0  14   1        8.94        6.05     11.14 o 
   1  14   1       28.77       44.99     13.40 o 
   2  14   1        3.48        5.81      8.26 o 
   3  14   1        2.10        7.65      8.45 o 
   4  14   1        1.33        3.04      7.29 o 
   5  14   1        1.52        4.71      7.97 o 
  -2  15   1        2.56        5.32      8.08 o 
  -1  15   1        0.20        6.48      9.76 o 
   0  15   1        5.27       -0.95      7.76 o 
   1  15   1        0.26       -1.60      9.03 o 
   2  15   1        2.59        3.96      8.45 o 
   0   0   2    24591.49    21593.55    379.27 o 
   1   0   2      234.91      247.78      3.56 o 
   2   0   2     4364.40     4351.59     54.99 o 
   3   0   2      149.21      163.98      5.41 o 
   4   0   2        0.99        7.90      3.90 o 
   5   0   2     1345.82     1291.94     20.82 o 
   6   0   2      218.33      225.10     13.49 o 
   7   0   2        0.50        3.13      3.85 o 
   8   0   2       60.08       51.99      9.79 o 
   9   0   2      113.46      120.00     14.86 o 
  10   0   2        8.96       11.96      6.32 o 
  11   0   2        4.89        8.82      6.77 o 
  12   0   2        5.01        1.91      5.96 o 
 -12   1   2        0.19       -1.22      5.98 o 
 -11   1   2        0.02        3.62      6.46 o 
 -10   1   2        7.38        2.52      5.61 o 
  -9   1   2        8.29        3.57      5.22 o 
  -8   1   2      214.63      164.53     14.66 o 
  -7   1   2       15.15       17.43      4.37 o 
  -6   1   2      173.43      164.71      8.60 o 
  -5   1   2      374.66      354.84     11.39 o 
  -4   1   2     1729.46     1743.83     19.19 o 
  -3   1   2     1643.32     1565.52     14.66 o 
  -2   1   2     1842.09     1646.11     62.72 o 
  -1   1   2     1919.07     1947.55     21.35 o 
   0   1   2       41.15       37.19      1.88 o 
   1   1   2     1900.84     1837.09     14.66 o 
   2   1   2     1863.89     1758.63     23.16 o 
   3   1   2     1641.23     1571.49     18.41 o 
   4   1   2     1693.25     1736.98     29.88 o 
   5   1   2      378.62      316.21     10.51 o 
   6   1   2      164.60      152.64     11.02 o 
   7   1   2       15.68       13.65      5.94 o 
   8   1   2      215.01      179.98     13.96 o 
   9   1   2        8.53        9.54      6.01 o 
  10   1   2        7.63        5.72      5.82 o 
  11   1   2        0.02        0.54      7.10 o 
  12   1   2        0.20        5.37      7.40 o 
 -12   2   2        3.35       14.26      8.63 o 
 -11   2   2        4.12        8.68      6.43 o 
 -10   2   2        0.50       -1.06      5.14 o 
  -9   2   2       10.69       11.45      4.70 o 
  -8   2   2      132.30      129.09     10.63 o 
  -7   2   2       78.09       73.55      7.94 o 
  -6   2   2      425.97      415.24     15.78 o 
  -5   2   2      267.80      238.60      8.61 o 
  -4   2   2     2100.30     2065.97     20.97 o 
  -3   2   2      785.47      790.45     11.45 o 
  -2   2   2      225.75      202.00      5.78 o 
  -1   2   2    15893.20    15620.19     71.15 o 
   0   2   2      547.24      494.78     10.76 o 
   1   2   2    15899.83    15702.27     74.00 o 
   2   2   2      214.45      195.78      5.70 o 
   3   2   2      777.86      748.12     12.85 o 
   4   2   2     2081.93     2021.57     24.48 o 
   5   2   2      264.08      245.04      9.47 o 
   6   2   2      428.68      401.07     13.16 o 
   7   2   2       79.13       79.40      8.32 o 
   8   2   2      134.87      129.69     14.09 o 
   9   2   2       10.31       12.99      6.03 o 
  10   2   2        0.52        6.74      6.42 o 
  11   2   2        3.99        9.46      6.72 o 
  12   2   2        3.36        1.58      7.14 o 
 -12   3   2        1.16        2.03      7.25 o 
 -11   3   2        4.21        6.72      6.16 o 
 -10   3   2        0.79        6.43      4.32 o 
  -9   3   2       10.04       13.13      5.09 o 
  -8   3   2        3.82        5.20      3.76 o 
  -7   3   2       54.50       54.29      7.28 o 
  -6   3   2       29.38       35.52      5.58 o 
  -5   3   2       19.12       23.32      3.19 o 
  -4   3   2      540.03      507.74     10.18 o 
  -3   3   2      269.14      322.46      7.68 o 
  -2   3   2      107.37      114.21      4.43 o 
  -1   3   2     2445.86     2394.69     42.25 o 
   0   3   2      103.45       80.12      3.56 o 
   1   3   2     2431.49     2502.96     28.68 o 
   2   3   2      111.01      111.99      4.69 o 
   3   3   2      267.88      313.06      8.96 o 
   4   3   2      531.32      501.59     12.67 o 
   5   3   2       19.07       21.30      4.03 o 
   6   3   2       28.17       28.83      5.07 o 
   7   3   2       53.84       56.53      7.23 o 
   8   3   2        3.95        4.35      3.84 o 
   9   3   2       10.05       12.77      5.11 o 
  10   3   2        0.69        0.15      5.04 o 
  11   3   2        4.17       14.53      7.45 o 
  12   3   2        1.14        9.00      7.75 o 
 -11   4   2        2.31        1.27      5.30 o 
 -10   4   2        0.32       -0.09      3.89 o 
  -9   4   2        0.63        0.98      3.85 o 
  -8   4   2       43.19       46.42      7.39 o 
  -7   4   2        1.22        0.06      3.15 o 
  -6   4   2        1.14        9.18      3.40 o 
  -5   4   2      665.70      593.84     12.09 o 
  -4   4   2      461.30      449.59      9.86 o 
  -3   4   2     1796.07     1838.63     19.95 o 
  -2   4   2     1771.29     1745.45     19.43 o 
  -1   4   2      483.56      440.73     12.84 o 
   0   4   2     1377.85     1542.43     49.26 o 
   1   4   2      493.21      466.01      7.93 o 
   2   4   2     1746.90     1750.80     22.95 o 
   3   4   2     1794.32     1803.29     40.44 o 
   4   4   2      463.80      442.30     12.44 o 
   5   4   2      659.68      596.19     15.62 o 
   6   4   2        1.33       10.73      3.55 o 
   7   4   2        1.12        1.45      3.09 o 
   8   4   2       43.35       44.45      6.88 o 
   9   4   2        0.70       -1.55      3.45 o 
  10   4   2        0.29        0.77      3.65 o 
  11   4   2        2.29       -0.14      5.82 o 
 -11   5   2        0.33       -1.29      4.42 o 
 -10   5   2        0.03        1.02      4.54 o 
  -9   5   2        5.68        7.87      4.63 o 
  -8   5   2        2.99        1.36      3.56 o 
  -7   5   2      157.63      144.67     10.50 o 
  -6   5   2       67.40       64.09      7.95 o 
  -5   5   2       28.69       36.76      5.73 o 
  -4   5   2      116.45      119.14      5.66 o 
  -3   5   2      182.66      181.98      6.73 o 
  -2   5   2      161.64      156.81      6.39 o 
  -1   5   2       41.31       43.92      5.53 o 
   0   5   2      456.14      545.37     12.19 o 
   1   5   2       40.86       45.40      3.37 o 
   2   5   2      162.35      157.06      6.76 o 
   3   5   2      172.41      181.01      7.08 o 
   4   5   2      118.32      108.35      9.00 o 
   5   5   2       27.91       33.64      5.05 o 
   6   5   2       68.14       81.25      8.04 o 
   7   5   2      158.92      143.18     12.18 o 
   8   5   2        3.09        1.79      3.56 o 
   9   5   2        5.88       10.15      4.79 o 
  10   5   2        0.03       -0.14      3.92 o 
  11   5   2        0.32        0.92      5.92 o 
 -11   6   2        0.44        4.28      4.98 o 
 -10   6   2        4.05        5.01      4.47 o 
  -9   6   2        1.80        4.14      4.41 o 
  -8   6   2       82.45       81.52     10.21 o 
  -7   6   2       13.65       12.90      4.87 o 
  -6   6   2      158.09      147.92     10.65 o 
  -5   6   2        3.01       -1.65      2.58 o 
  -4   6   2       13.53       12.95      2.67 o 
  -3   6   2       30.60       26.01      3.51 o 
  -2   6   2      174.57      171.68      7.40 o 
  -1   6   2        2.38        5.36      2.83 o 
   0   6   2      483.76      486.98     12.60 o 
   1   6   2        2.07        3.46      1.61 o 
   2   6   2      182.04      181.00      6.15 o 
   3   6   2       29.70       26.15      3.06 o 
   4   6   2       15.44       17.72      4.02 o 
   5   6   2        3.06        5.11      3.10 o 
   6   6   2      158.47      161.23      9.67 o 
   7   6   2       13.72       11.17      4.38 o 
   8   6   2       83.50       83.83      9.87 o 
   9   6   2        1.83        5.71      4.07 o 
  10   6   2        4.06        5.56      3.94 o 
  11   6   2        0.45        4.26      4.65 o 
 -11   7   2        0.14       -3.17      5.13 o 
 -10   7   2        1.88        5.49      4.53 o 
  -9   7   2        4.50        3.68      4.28 o 
  -8   7   2       30.99       24.39      6.59 o 
  -7   7   2       15.46       21.70      6.06 o 
  -6   7   2       97.31      104.61     10.66 o 
  -5   7   2       33.92       38.15      6.57 o 
  -4   7   2       49.85       50.00      7.42 o 
  -3   7   2      429.53      411.73     12.27 o 
  -2   7   2       53.50       57.60      5.73 o 
  -1   7   2      291.93      275.14     13.67 o 
   0   7   2     1860.97     1947.13     58.69 o 
   1   7   2      296.08      290.57      8.53 o 
   2   7   2       53.09       56.22      4.66 o 
   3   7   2      428.95      415.64     15.49 o 
   4   7   2       50.73       52.59      6.57 o 
   5   7   2       33.68       36.51      6.00 o 
   6   7   2       98.08      112.73      9.55 o 
   7   7   2       16.69       20.42      5.83 o 
   8   7   2       31.31       30.03      6.78 o 
   9   7   2        4.71        5.18      4.97 o 
  10   7   2        1.83       -1.97      4.26 o 
  11   7   2        0.14       -2.48      4.61 o 
 -10   8   2        0.14        5.50      4.94 o 
  -9   8   2        2.95        3.48      4.57 o 
  -8   8   2        6.77       12.84      5.35 o 
  -7   8   2       17.78       25.98      6.33 o 
  -6   8   2       19.74       22.22      5.87 o 
  -5   8   2       76.55       80.97      9.77 o 
  -4   8   2       46.85       41.54      7.01 o 
  -3   8   2      214.94      196.43      8.85 o 
  -2   8   2      316.95      313.00     13.55 o 
  -1   8   2      262.34      255.52     14.45 o 
   0   8   2      270.05      295.16     11.83 o 
   1   8   2      261.28      244.25      8.40 o 
   2   8   2      323.04      331.30     12.13 o 
   3   8   2      215.98      199.83      9.16 o 
   4   8   2       46.01       47.08      6.63 o 
   5   8   2       79.42       96.31      9.57 o 
   6   8   2       20.63       20.10      7.18 o 
   7   8   2       17.58       27.08      8.07 o 
   8   8   2        7.16        8.88     10.60 o 
   9   8   2        3.03        2.04      4.79 o 
  10   8   2        0.13        4.99      5.51 o 
 -10   9   2        2.49        4.22      5.39 o 
  -9   9   2        1.78        0.52      4.96 o 
  -8   9   2        3.57        8.11      5.07 o 
  -7   9   2       23.51       24.21      6.65 o 
  -6   9   2       20.61       31.43      7.17 o 
  -5   9   2      262.05      248.60     14.80 o 
  -4   9   2      130.51      129.22     12.03 o 
  -3   9   2      236.63      219.85     23.59 o 
  -2   9   2       88.62       90.23      7.96 o 
  -1   9   2       35.55       43.01      8.00 o 
   0   9   2       92.26      119.39     12.79 o 
   1   9   2       37.01       38.51      4.78 o 
   2   9   2       87.71       90.79      9.43 o 
   3   9   2      240.62      213.53     12.26 o 
   4   9   2      134.39      128.74     11.89 o 
   5   9   2      262.66      254.82     14.47 o 
   6   9   2       21.00       26.35      7.00 o 
   7   9   2       22.84       13.83      6.04 o 
   8   9   2        3.53        3.61      5.00 o 
   9   9   2        1.73        0.64      5.45 o 
  10   9   2        2.56        7.09      5.76 o 
  -9  10   2        1.04        2.08      5.90 o 
  -8  10   2        3.15        4.52      6.40 o 
  -7  10   2        4.28        2.37      6.12 o 
  -6  10   2       16.47       19.72      6.66 o 
  -5  10   2      122.77      107.53     12.05 o 
  -4  10   2       63.16       52.13      8.75 o 
  -3  10   2      143.20      142.86     12.71 o 
  -2  10   2        7.45        9.58      3.81 o 
  -1  10   2      184.40      203.25     14.45 o 
   0  10   2        5.78       18.72      7.06 o 
   1  10   2      183.03      191.22     10.47 o 
   2  10   2        7.74        5.21      6.23 o 
   3  10   2      144.60      147.26     16.81 o 
   4  10   2       63.63       56.10     11.63 o 
   5  10   2      125.45      117.63     16.50 o 
   6  10   2       16.87       20.99      8.43 o 
   7  10   2        4.40        5.93      5.62 o 
   8  10   2        3.13        9.47      5.52 o 
   9  10   2        1.00        5.84      5.35 o 
  -8  11   2        0.89       -0.20      6.32 o 
  -7  11   2        7.98       10.31      7.02 o 
  -6  11   2       25.65       27.69      9.44 o 
  -5  11   2        0.15        0.80      6.02 o 
  -4  11   2       55.00       63.65     11.73 o 
  -3  11   2       36.29       28.80      9.00 o 
  -2  11   2       19.17       27.51      8.73 o 
  -1  11   2      406.32      422.68     18.57 o 
   0  11   2       11.58       20.07      6.54 o 
   1  11   2      406.10      382.58     29.64 o 
   2  11   2       18.77       28.14      9.81 o 
   3  11   2       36.44       45.28     11.46 o 
   4  11   2       56.47       57.30     12.20 o 
   5  11   2        0.18        9.79      7.38 o 
   6  11   2       26.06       27.92      9.03 o 
   7  11   2        7.93        5.32      6.98 o 
   8  11   2        0.88        5.02      6.01 o 
  -7  12   2        3.61        0.22      5.83 o 
  -6  12   2        0.46        8.89      7.94 o 
  -5  12   2       25.25       28.48     13.84 o 
  -4  12   2        1.48        5.61      9.76 o 
  -3  12   2        1.45        2.40      7.65 o 
  -2  12   2        0.23        3.42      8.59 o 
  -1  12   2        1.76        0.73     10.71 o 
   0  12   2       16.97       30.59      9.76 o 
   1  12   2        1.92        8.03      8.89 o 
   2  12   2        0.29        7.84      7.45 o 
   3  12   2        1.39       -2.00      6.16 o 
   4  12   2        1.37       -0.43      6.76 o 
   5  12   2       24.81       33.01     10.50 o 
   6  12   2        0.43        0.07      6.08 o 
   7  12   2        3.52        1.78      7.87 o 
  -6  13   2        1.02       -2.11      8.23 o 
  -5  13   2        6.16        7.79     10.05 o 
  -4  13   2        2.77        8.59      8.67 o 
  -3  13   2       24.46       25.01     10.06 o 
  -2  13   2        5.54       15.14      9.14 o 
  -1  13   2       14.29       15.50      9.86 o 
   0  13   2       11.81        8.81      8.04 o 
   1  13   2       14.25       18.34      9.33 o 
   2  13   2        5.55       11.33      8.13 o 
   3  13   2       24.42       31.30     10.63 o 
   4  13   2        2.77       -2.17      6.54 o 
   5  13   2        6.17        8.43      9.43 o 
   6  13   2        1.14       -3.67      6.45 o 
  -5  14   2        2.78        0.52      8.59 o 
  -4  14   2        8.42        6.96      7.64 o 
  -3  14   2        1.71       -1.73      6.94 o 
  -2  14   2       15.47       18.80     10.34 o 
  -1  14   2        8.23       16.75     12.75 o 
   0  14   2        8.70       18.79     12.31 o 
   1  14   2        8.13       23.47     10.30 o 
   2  14   2       15.69       11.35     11.87 o 
   3  14   2        1.79        5.39      8.45 o 
   4  14   2        8.58       10.53      8.96 o 
   5  14   2        2.82       13.22      8.22 o 
  -2  15   2        7.49       18.36     12.24 o 
  -1  15   2        3.94        4.88     11.36 o 
   0  15   2        5.56        8.30     10.49 o 
   1  15   2        3.85        5.17     11.51 o 
   2  15   2        7.56        0.70     12.53 o 
   1   0   3      594.64      690.88     10.67 o 
   2   0   3     2412.78     2350.93     19.54 o 
   3   0   3       89.29       98.73      3.55 o 
   4   0   3       11.09       24.26      2.56 o 
   5   0   3       99.89      105.02      5.52 o 
   6   0   3      452.78      405.98     11.96 o 
   7   0   3       31.55       22.89      4.63 o 
   8   0   3        7.33        6.85      7.68 o 
   9   0   3        8.75        9.80      6.07 o 
  10   0   3       22.36       16.42      7.31 o 
  11   0   3        1.09        7.49      6.75 o 
  12   0   3        0.24        9.72      7.07 o 
 -12   1   3        1.12        9.19      7.57 o 
 -11   1   3        1.95        4.29      6.67 o 
 -10   1   3       14.89       17.72      7.60 o 
  -9   1   3        3.68        5.92      5.74 o 
  -8   1   3       28.84       33.24      6.46 o 
  -7   1   3      130.46      129.62      8.74 o 
  -6   1   3       18.81       23.86      3.42 o 
  -5   1   3      611.27      654.41     14.63 o 
  -4   1   3       30.08       33.64      3.23 o 
  -3   1   3     4501.09     4644.98     33.29 o 
  -2   1   3      482.20      499.44      7.68 o 
  -1   1   3     1046.13     1085.72     15.12 o 
   0   1   3       97.61      103.90      2.67 o 
   1   1   3     1025.53     1034.71     12.77 o 
   2   1   3      490.19      494.52      6.96 o 
   3   1   3     4473.81     4680.23     34.42 o 
   4   1   3       30.73       35.19      3.59 o 
   5   1   3      615.30      636.46     19.05 o 
   6   1   3       18.19       19.51      5.33 o 
   7   1   3      131.70      130.49     12.07 o 
   8   1   3       27.74       42.80      9.48 o 
   9   1   3        3.90        1.95      4.51 o 
  10   1   3       14.97       13.31      6.75 o 
  11   1   3        1.89        6.21      6.69 o 
  12   1   3        1.15        8.45      7.29 o 
 -12   2   3        0.50        8.62      8.00 o 
 -11   2   3        1.07       -0.36      5.53 o 
 -10   2   3       12.16       12.25      6.99 o 
  -9   2   3        8.47       10.95      4.55 o 
  -8   2   3       21.62       26.27      5.77 o 
  -7   2   3      143.63      133.41      9.15 o 
  -6   2   3       19.92       30.65      4.12 o 
  -5   2   3       35.97       43.73      3.27 o 
  -4   2   3      729.76      729.56     12.68 o 
  -3   2   3      121.91      131.37      4.98 o 
  -2   2   3      761.30      663.16     34.18 o 
  -1   2   3     6122.29     6012.02    148.47 o 
   0   2   3     2532.83     2834.87     62.78 o 
   1   2   3     6079.79     5760.49     30.52 o 
   2   2   3      767.04      702.30      8.72 o 
   3   2   3      122.19      121.42      4.72 o 
   4   2   3      739.66      717.69     14.36 o 
   5   2   3       33.44       42.34      7.47 o 
   6   2   3       20.83       21.35      4.22 o 
   7   2   3      142.95      154.70      9.54 o 
   8   2   3       20.55       28.65      7.49 o 
   9   2   3        8.21        8.65      5.42 o 
  10   2   3       11.99       18.52      7.72 o 
  11   2   3        1.12        4.99      6.06 o 
  12   2   3        0.46        8.60      7.42 o 
 -12   3   3        0.15        1.08      6.48 o 
 -11   3   3        0.28        4.27      6.46 o 
 -10   3   3        8.18       13.44      5.18 o 
  -9   3   3       11.43       11.89      4.67 o 
  -8   3   3       11.02        9.99      4.19 o 
  -7   3   3      129.06      119.60      9.63 o 
  -6   3   3       34.62       36.31      4.33 o 
  -5   3   3      118.94      126.15      5.88 o 
  -4   3   3       95.61      112.50      5.24 o 
  -3   3   3      116.00      123.37      5.10 o 
  -2   3   3       99.04      100.07      4.46 o 
  -1   3   3       29.96       24.77      3.73 o 
   0   3   3     9472.24     9478.87     55.53 o 
   1   3   3       29.54       26.68      1.87 o 
   2   3   3       97.31       96.31      3.82 o 
   3   3   3      123.73      118.13      4.84 o 
   4   3   3       89.99      100.08      5.79 o 
   5   3   3      116.43      113.46      6.82 o 
   6   3   3       36.75       39.45      5.66 o 
   7   3   3      126.90      114.94      8.94 o 
   8   3   3       10.89       10.08      4.21 o 
   9   3   3       11.43       15.20      5.42 o 
  10   3   3        8.25       16.91      7.37 o 
  11   3   3        0.28       -1.83      5.97 o 
  12   3   3        0.15        1.96      6.80 o 
 -11   4   3        1.29        4.77      4.51 o 
 -10   4   3        2.83       -0.44      3.85 o 
  -9   4   3       12.88        9.00      4.37 o 
  -8   4   3        3.41        8.30      4.07 o 
  -7   4   3        9.86       14.94      4.65 o 
  -6   4   3      260.67      213.00     11.04 o 
  -5   4   3      171.01      166.09      8.64 o 
  -4   4   3      449.10      431.42     10.31 o 
  -3   4   3      483.50      488.13     10.67 o 
  -2   4   3      490.91      522.54     10.93 o 
  -1   4   3      440.34      474.90     13.79 o 
   0   4   3     1728.72     1601.12     29.51 o 
   1   4   3      434.68      489.78      7.53 o 
   2   4   3      486.56      532.63     11.02 o 
   3   4   3      479.47      485.23     10.49 o 
   4   4   3      440.36      406.50     17.34 o 
   5   4   3      162.74      163.03      8.34 o 
   6   4   3      257.99      223.69     10.50 o 
   7   4   3        9.19       14.57      4.34 o 
   8   4   3        3.61        6.11      3.80 o 
   9   4   3       13.11       10.08      3.96 o 
  10   4   3        2.76       -0.63      5.13 o 
  11   4   3        1.29       11.72      6.87 o 
 -11   5   3        1.14        1.07      4.25 o 
 -10   5   3        5.78        3.05      4.26 o 
  -9   5   3        0.41        0.03      3.78 o 
  -8   5   3        2.18        2.50      3.69 o 
  -7   5   3        9.38       11.18      4.67 o 
  -6   5   3      211.29      223.59     12.03 o 
  -5   5   3       13.99       20.24      3.22 o 
  -4   5   3      694.19      670.39     13.48 o 
  -3   5   3      129.49      134.38      7.43 o 
  -2   5   3       87.18       96.28      5.36 o 
  -1   5   3     1680.09     1696.77     29.92 o 
   0   5   3      354.47      304.89      8.62 o 
   1   5   3     1684.45     1708.63     18.65 o 
   2   5   3       90.52      100.25      5.23 o 
   3   5   3      130.53      136.52      6.05 o 
   4   5   3      681.22      647.51     14.19 o 
   5   5   3       12.58       13.85      3.56 o 
   6   5   3      210.79      208.99     10.36 o 
   7   5   3        9.20       10.09      4.30 o 
   8   5   3        2.24        3.49      4.02 o 
   9   5   3        0.45        0.61      3.50 o 
  10   5   3        5.89        7.91      4.49 o 
  11   5   3        1.12        5.09      5.77 o 
 -11   6   3        0.25        4.37      4.92 o 
 -10   6   3        8.12       16.19      6.28 o 
  -9   6   3        1.45        2.23      4.46 o 
  -8   6   3       18.91       13.94      5.19 o 
  -7   6   3        7.07        5.80      4.10 o 
  -6   6   3       38.40       38.21      6.52 o 
  -5   6   3      248.14      221.22     11.75 o 
  -4   6   3       76.96       88.06      5.75 o 
  -3   6   3      430.56      420.16     11.34 o 
  -2   6   3     1025.39     1019.00     18.28 o 
  -1   6   3      488.06      536.54     17.94 o 
   0   6   3     1744.73     2081.11     26.14 o 
   1   6   3      469.63      507.01     16.72 o 
   2   6   3     1027.34     1046.22     16.30 o 
   3   6   3      431.01      433.27      9.09 o 
   4   6   3       74.38       97.24      6.63 o 
   5   6   3      253.76      224.90      9.47 o 
   6   6   3       37.76       48.89      6.83 o 
   7   6   3        7.25       14.40      4.14 o 
   8   6   3       18.80       15.55      4.87 o 
   9   6   3        1.45        6.36      3.75 o 
  10   6   3        7.95        5.85      4.09 o 
  11   6   3        0.22        1.41      4.95 o 
 -11   7   3        0.63       -1.87      6.21 o 
 -10   7   3        5.64        7.84      5.25 o 
  -9   7   3        7.47       10.92      5.27 o 
  -8   7   3       22.77       23.26      6.46 o 
  -7   7   3        7.46        9.09      4.77 o 
  -6   7   3       52.72       46.48      7.61 o 
  -5   7   3       44.14       36.51      6.51 o 
  -4   7   3      145.74      159.87     11.14 o 
  -3   7   3       77.55       87.55      6.46 o 
  -2   7   3       87.31       87.62      6.62 o 
  -1   7   3      131.63      147.13     10.40 o 
   0   7   3      865.02      818.18     17.43 o 
   1   7   3      136.31      145.74      5.91 o 
   2   7   3       86.23       88.48      5.77 o 
   3   7   3       80.34      100.14      6.52 o 
   4   7   3      147.76      161.15      8.26 o 
   5   7   3       45.68       52.61      7.72 o 
   6   7   3       52.08       54.42      6.57 o 
   7   7   3        7.75       12.01      4.01 o 
   8   7   3       23.15       13.97      4.71 o 
   9   7   3        7.43        7.03      5.69 o 
  10   7   3        5.81        3.21      5.24 o 
  11   7   3        0.64       10.11      5.95 o 
 -10   8   3        3.64        8.11      5.12 o 
  -9   8   3        2.82        5.49      4.84 o 
  -8   8   3       30.73       25.06      6.67 o 
  -7   8   3       16.61       14.47      6.53 o 
  -6   8   3       36.64       36.38      7.25 o 
  -5   8   3       11.16       20.12      5.64 o 
  -4   8   3        1.55        0.92      3.30 o 
  -3   8   3       29.79       27.65      4.38 o 
  -2   8   3       78.99       76.72      7.14 o 
  -1   8   3      600.91      628.45     22.70 o 
   0   8   3       38.95       45.53      5.99 o 
   1   8   3      605.05      636.25     15.42 o 
   2   8   3       77.62       76.07      6.45 o 
   3   8   3       31.60       40.80      6.43 o 
   4   8   3        1.77        4.20      3.73 o 
   5   8   3       12.01       14.35      5.52 o 
   6   8   3       37.49       30.07      6.86 o 
   7   8   3       16.25       16.44      6.17 o 
   8   8   3       30.88       28.91      7.57 o 
   9   8   3        3.00        6.19      5.20 o 
  10   8   3        3.61        6.11      6.32 o 
 -10   9   3        1.78       -1.63      9.32 o 
  -9   9   3        0.19        0.72      5.14 o 
  -8   9   3        4.38        8.04      5.07 o 
  -7   9   3       11.60       11.33      5.66 o 
  -6   9   3        3.84        5.76      4.89 o 
  -5   9   3       10.32       12.80      5.29 o 
  -4   9   3      212.21      182.00     12.11 o 
  -3   9   3       85.63       79.21      9.95 o 
  -2   9   3      245.06      241.60     11.87 o 
  -1   9   3       42.00       60.71      9.58 o 
   0   9   3      475.03      445.06     28.33 o 
   1   9   3       43.84       56.98      8.00 o 
   2   9   3      244.88      221.94     16.06 o 
   3   9   3       85.57       84.25      9.35 o 
   4   9   3      215.01      185.60     12.08 o 
   5   9   3        9.96       13.38      5.71 o 
   6   9   3        4.11        6.21      4.89 o 
   7   9   3       11.88       14.91      6.09 o 
   8   9   3        4.60       12.78      5.91 o 
   9   9   3        0.17        9.68      5.99 o 
  10   9   3        1.79        6.01      6.03 o 
  -9  10   3        0.31        0.21      6.25 o 
  -8  10   3        2.37        5.52      5.14 o 
  -7  10   3        2.99        1.49      4.87 o 
  -6  10   3        0.61        3.64      4.99 o 
  -5  10   3       35.29       37.63      8.35 o 
  -4  10   3      220.18      215.58     14.01 o 
  -3  10   3       61.12       84.78     10.65 o 
  -2  10   3      201.17      202.49     10.86 o 
  -1  10   3       26.28       21.01      6.87 o 
   0  10   3      191.47      196.43     15.22 o 
   1  10   3       26.26       21.93      5.34 o 
   2  10   3      205.95      208.79     21.01 o 
   3  10   3       59.04       73.49     12.36 o 
   4  10   3      221.03      211.57     18.50 o 
   5  10   3       34.89       41.26     10.67 o 
   6  10   3        0.58       -0.74      5.58 o 
   7  10   3        2.89        3.97      6.28 o 
   8  10   3        2.24        0.62      5.40 o 
   9  10   3        0.29        6.61      7.48 o 
  -8  11   3        4.66        0.26      6.06 o 
  -7  11   3        7.70       13.59      7.85 o 
  -6  11   3        4.48        3.15      6.41 o 
  -5  11   3       14.62       13.54      7.90 o 
  -4  11   3       16.47       18.52      6.52 o 
  -3  11   3       95.90      112.08     12.51 o 
  -2  11   3       58.84       69.03     10.41 o 
  -1  11   3        8.36       13.36      7.19 o 
   0  11   3       97.70       98.78     14.32 o 
   1  11   3        8.82       10.23      5.46 o 
   2  11   3       60.23       68.00     13.03 o 
   3  11   3       96.39       90.66     14.39 o 
   4  11   3       16.87       14.25      8.17 o 
   5  11   3       14.71       26.48      9.32 o 
   6  11   3        4.49        8.34      8.08 o 
   7  11   3        7.66        5.42      6.48 o 
   8  11   3        4.79        8.04      7.49 o 
  -7  12   3        3.58        3.45      6.46 o 
  -6  12   3       12.31       11.84      7.10 o 
  -5  12   3        8.60       14.21      7.47 o 
  -4  12   3       44.24       33.71     10.17 o 
  -3  12   3       12.27        9.31      7.35 o 
  -2  12   3       33.91       47.11     10.94 o 
  -1  12   3        2.20       -0.22      9.25 o 
   0  12   3       10.74       23.09     14.06 o 
   1  12   3        2.41        0.14      6.93 o 
   2  12   3       34.73       53.15     11.71 o 
   3  12   3       12.88       18.01      8.41 o 
   4  12   3       44.35       44.01     11.40 o 
   5  12   3        8.64        3.40      7.09 o 
   6  12   3       12.57        9.60      7.45 o 
   7  12   3        3.43        3.79      6.54 o 
  -6  13   3        1.08        8.67      8.52 o 
  -5  13   3        1.10       11.65      9.61 o 
  -4  13   3        2.37        3.13      9.10 o 
  -3  13   3       27.80       39.55     14.64 o 
  -2  13   3       15.47       20.15      9.19 o 
  -1  13   3        4.76        5.38      9.07 o 
   0  13   3       44.84       69.74     14.37 o 
   1  13   3        4.56       13.00      8.37 o 
   2  13   3       15.25       16.12      8.57 o 
   3  13   3       27.92       38.85     11.67 o 
   4  13   3        2.27       11.60      7.71 o 
   5  13   3        1.17       -0.44      7.01 o 
   6  13   3        1.07        5.59      7.18 o 
  -5  14   3        1.67        6.05      9.25 o 
  -4  14   3        1.10        7.50      7.30 o 
  -3  14   3        4.46        9.08      9.18 o 
  -2  14   3        1.62       10.78      8.30 o 
  -1  14   3       36.30       42.83     17.26 o 
   0  14   3        0.06        7.36      9.61 o 
   1  14   3       36.17       53.13     12.75 o 
   2  14   3        1.49        9.96      7.95 o 
   3  14   3        4.37       10.15      7.92 o 
   4  14   3        1.01        0.90      7.21 o 
   5  14   3        1.65        8.73      7.77 o 
  -2  15   3        4.21      -10.78      8.23 o 
  -1  15   3        9.04       22.65     15.44 o 
   2  15   3        4.29       -4.01     12.67 o 
   0   0   4    16434.24    16335.24     86.95 o 
   1   0   4     4141.86     4700.63     31.97 o 
   2   0   4      930.72     1139.90     10.91 o 
   3   0   4       28.68       28.00      2.40 o 
   4   0   4       75.42       81.36      3.81 o 
   5   0   4      328.54      363.84     10.25 o 
   6   0   4      252.07      221.71      8.56 o 
   7   0   4       15.38       11.67      6.99 o 
   8   0   4       53.51       48.71      9.54 o 
   9   0   4       20.01       16.53      7.11 o 
  10   0   4        1.89       -0.98      5.45 o 
  11   0   4        0.07        8.43      6.78 o 
  12   0   4        1.44        6.29      7.24 o 
 -12   1   4        0.79        8.24      7.62 o 
 -11   1   4        1.53        2.25      6.07 o 
 -10   1   4        2.47       -0.22      4.85 o 
  -9   1   4        6.84        4.54      5.20 o 
  -8   1   4      204.37      195.26     14.91 o 
  -7   1   4       20.03       20.74      4.72 o 
  -6   1   4       64.48       80.94      4.81 o 
  -5   1   4       64.90       61.75      3.82 o 
  -4   1   4      270.47      249.22      9.36 o 
  -3   1   4      709.92      710.55      9.52 o 
  -2   1   4      258.12      255.22      5.19 o 
  -1   1   4      547.29      513.48     14.22 o 
   0   1   4    13925.95    14616.93     57.80 o 
   1   1   4      564.10      498.69      6.73 o 
   2   1   4      252.45      245.36      5.87 o 
   3   1   4      714.87      693.59     11.44 o 
   4   1   4      264.06      242.10      7.57 o 
   5   1   4       69.38       76.35      6.16 o 
   6   1   4       62.54       84.30      7.33 o 
   7   1   4       19.28       24.90      4.90 o 
   8   1   4      202.97      184.18     14.42 o 
   9   1   4        6.78       10.31      6.27 o 
  10   1   4        2.43        2.98      5.52 o 
  11   1   4        1.56        2.67      5.75 o 
  12   1   4        0.79        6.37      6.97 o 
 -12   2   4        4.33       13.02      8.05 o 
 -11   2   4        4.16        6.35      6.56 o 
 -10   2   4       24.95       25.43      8.36 o 
  -9   2   4       52.06       51.35      8.14 o 
  -8   2   4       96.30       86.64      9.49 o 
  -7   2   4       40.58       43.81      6.64 o 
  -6   2   4       12.47       13.42      3.07 o 
  -5   2   4      305.30      283.48     10.61 o 
  -4   2   4      236.07      231.35      5.51 o 
  -3   2   4      148.72      137.93      3.91 o 
  -2   2   4     1012.16      992.24     16.71 o 
  -1   2   4      933.57      869.66     18.14 o 
   0   2   4      626.54      698.83      8.58 o 
   1   2   4      916.94      866.95      7.56 o 
   2   2   4     1025.85      968.93     16.80 o 
   3   2   4      155.10      143.81      5.63 o 
   4   2   4      239.20      229.61      7.34 o 
   5   2   4      309.09      294.37      9.77 o 
   6   2   4       11.06        9.54      3.00 o 
   7   2   4       39.07       52.14      7.12 o 
   8   2   4       97.05      102.07     16.20 o 
   9   2   4       51.02       58.72     10.79 o 
  10   2   4       25.15       26.86      8.31 o 
  11   2   4        4.15        1.80      6.10 o 
  12   2   4        4.38        6.44      7.07 o 
 -12   3   4        0.09       -5.48      6.42 o 
 -11   3   4        4.91        1.87      6.18 o 
 -10   3   4        0.97        3.19      4.05 o 
  -9   3   4        5.58        7.35      4.39 o 
  -8   3   4       23.28       22.10      5.46 o 
  -7   3   4        9.96       13.97      4.27 o 
  -6   3   4       19.01       27.73      3.96 o 
  -5   3   4      245.74      246.45      8.45 o 
  -4   3   4      349.52      345.13      9.33 o 
  -3   3   4      241.80      258.33      7.70 o 
  -2   3   4      381.57      360.30      6.83 o 
  -1   3   4      110.65      105.17      4.75 o 
   0   3   4       50.31       59.79      3.25 o 
   1   3   4      118.39      115.82      3.64 o 
   2   3   4      382.41      356.35      7.04 o 
   3   3   4      247.35      243.57      6.76 o 
   4   3   4      350.62      369.26      9.83 o 
   5   3   4      248.40      251.62      8.70 o 
   6   3   4       19.01       31.54      4.52 o 
   7   3   4        9.36       11.80      3.55 o 
   8   3   4       22.98       35.02      7.27 o 
   9   3   4        5.75        6.59      5.31 o 
  10   3   4        0.92        6.97      6.14 o 
  11   3   4        5.00       10.59      6.83 o 
  12   3   4        0.08        4.75      6.98 o 
 -11   4   4        1.58        1.03      4.40 o 
 -10   4   4        1.74        6.16      4.16 o 
  -9   4   4       26.67       25.52      6.23 o 
  -8   4   4        9.18       13.28      5.05 o 
  -7   4   4      177.50      177.87     10.97 o 
  -6   4   4       96.70       80.49      8.57 o 
  -5   4   4      160.75      152.38      6.87 o 
  -4   4   4      252.03      258.90      8.38 o 
  -3   4   4      395.49      416.17     10.25 o 
  -2   4   4      426.94      410.91     10.17 o 
  -1   4   4      988.58      988.17     21.42 o 
   0   4   4     1225.85     1139.39     13.54 o 
   1   4   4      976.02     1000.58     13.09 o 
   2   4   4      420.44      399.51      8.08 o 
   3   4   4      376.52      410.96      9.36 o 
   4   4   4      257.79      261.70      8.47 o 
   5   4   4      159.22      162.06      7.37 o 
   6   4   4       97.03       96.41      7.10 o 
   7   4   4      179.86      176.11      9.18 o 
   8   4   4        9.14       11.38      3.97 o 
   9   4   4       27.00       26.01      5.39 o 
  10   4   4        1.74        5.21      5.65 o 
  11   4   4        1.60       -1.13      5.62 o 
 -11   5   4        0.85       -1.68      4.56 o 
 -10   5   4        0.28        2.73      4.24 o 
  -9   5   4        1.54        5.10      4.65 o 
  -8   5   4       32.72       31.27      6.57 o 
  -7   5   4       42.61       41.12      7.17 o 
  -6   5   4       11.75       14.68      4.52 o 
  -5   5   4       62.77       66.93      5.25 o 
  -4   5   4      184.11      183.65      7.49 o 
  -3   5   4       40.04       59.86      5.22 o 
  -2   5   4     1950.10     1838.04     23.81 o 
  -1   5   4      810.86      849.44     21.76 o 
   0   5   4     3388.10     4030.92     33.01 o 
   1   5   4      819.41      873.03     12.61 o 
   2   5   4     1917.02     1911.13     19.84 o 
   3   5   4       40.39       61.63      4.52 o 
   4   5   4      183.77      188.48      7.59 o 
   5   5   4       63.46       71.31      5.77 o 
   6   5   4       10.90       19.22      3.97 o 
   7   5   4       43.51       43.59      6.13 o 
   8   5   4       31.69       34.89      5.75 o 
   9   5   4        1.54        3.14      3.59 o 
  10   5   4        0.29        2.02      4.36 o 
  11   5   4        0.85       10.94      6.77 o 
 -11   6   4        1.24        1.13      4.92 o 
 -10   6   4        1.81        2.69      4.63 o 
  -9   6   4       13.20        6.85      5.12 o 
  -8   6   4       24.11       33.92      7.18 o 
  -7   6   4       42.62       51.89      8.16 o 
  -6   6   4        7.15        8.94      4.33 o 
  -5   6   4       18.68       19.31      4.77 o 
  -4   6   4      146.33      143.29      6.88 o 
  -3   6   4      659.05      622.96     14.43 o 
  -2   6   4      412.90      397.65     11.73 o 
  -1   6   4      364.22      353.62     18.94 o 
   0   6   4      380.64      417.58     11.06 o 
   1   6   4      363.49      381.83      8.09 o 
   2   6   4      412.75      383.78      8.69 o 
   3   6   4      666.44      652.71     13.47 o 
   4   6   4      148.64      148.72      9.59 o 
   5   6   4       18.72       21.48      3.95 o 
   6   6   4        6.85       12.77      3.68 o 
   7   6   4       42.02       49.29      6.46 o 
   8   6   4       23.74       30.70      5.85 o 
   9   6   4       12.82       11.33      4.65 o 
  10   6   4        1.83        6.25      5.50 o 
  11   6   4        1.26        3.13      9.76 o 
 -10   7   4        1.24        2.19      4.44 o 
  -9   7   4        2.10        4.84      4.64 o 
  -8   7   4       53.87       49.89      8.28 o 
  -7   7   4       19.90       15.79      5.50 o 
  -6   7   4      172.54      155.50     12.48 o 
  -5   7   4      160.48      151.86     12.46 o 
  -4   7   4      166.93      152.49      7.67 o 
  -3   7   4       33.63       32.68      4.53 o 
  -2   7   4      215.32      192.16      9.41 o 
  -1   7   4      117.67      106.31      9.84 o 
   0   7   4        4.15        0.92      2.24 o 
   1   7   4      116.88      105.24      5.27 o 
   2   7   4      226.30      226.37      8.10 o 
   3   7   4       33.95       37.06      4.62 o 
   4   7   4      172.19      149.65      7.79 o 
   5   7   4      159.05      150.61     10.64 o 
   6   7   4      170.87      161.20     11.36 o 
   7   7   4       20.36       15.79      5.36 o 
   8   7   4       52.61       52.57      8.68 o 
   9   7   4        2.07        6.06      5.40 o 
  10   7   4        1.21        3.62      5.05 o 
 -10   8   4        0.18       -1.54      4.85 o 
  -9   8   4        0.11        2.33      4.71 o 
  -8   8   4        4.64        7.95      4.76 o 
  -7   8   4       30.34       26.78      6.71 o 
  -6   8   4      154.24      155.11     13.44 o 
  -5   8   4       38.78       37.33      7.60 o 
  -4   8   4       94.20       85.38      9.90 o 
  -3   8   4       60.33       69.26      7.90 o 
  -2   8   4      225.28      203.23      9.78 o 
  -1   8   4       21.40       32.09      8.19 o 
   0   8   4      651.45      679.63     24.50 o 
   1   8   4       22.91       20.04      4.88 o 
   2   8   4      226.62      214.81     10.50 o 
   3   8   4       63.65       68.35      7.76 o 
   4   8   4       91.53       83.48      9.02 o 
   5   8   4       39.30       38.07      6.97 o 
   6   8   4      155.00      147.72     11.87 o 
   7   8   4       30.04       32.67      7.37 o 
   8   8   4        4.74        8.13      5.49 o 
   9   8   4        0.08        3.66      4.87 o 
  10   8   4        0.16        1.54      5.21 o 
  -9   9   4        2.54        3.60      4.69 o 
  -8   9   4        4.91        4.86      5.24 o 
  -7   9   4        2.56        4.20      4.51 o 
  -6   9   4       17.66       16.95      6.14 o 
  -5   9   4       87.08       94.65     11.25 o 
  -4   9   4       59.43       45.59      7.84 o 
  -3   9   4      189.38      176.61     12.64 o 
  -2   9   4       41.87       53.22      6.85 o 
  -1   9   4      135.43      141.89     12.13 o 
   0   9   4      137.57      150.63     13.67 o 
   1   9   4      136.80      147.13     12.19 o 
   2   9   4       40.29       48.04      9.73 o 
   3   9   4      189.17      174.88     23.02 o 
   4   9   4       58.75       55.97     16.21 o 
   5   9   4       83.55       89.43     13.55 o 
   6   9   4       17.09       19.43      7.93 o 
   7   9   4        2.54        8.06      5.32 o 
   8   9   4        4.88        3.62      4.82 o 
   9   9   4        2.47        5.55      5.05 o 
  -9  10   4        1.88        8.65      6.27 o 
  -8  10   4        2.16        3.09      4.87 o 
  -7  10   4        1.24        0.22      4.31 o 
  -6  10   4       33.77       38.30      7.92 o 
  -5  10   4       11.33       14.87      6.10 o 
  -4  10   4       84.27       76.11     10.33 o 
  -3  10   4       64.15       89.36     10.97 o 
  -2  10   4       29.91       38.59      6.25 o 
  -1  10   4       17.42       18.24      7.27 o 
   0  10   4      263.68      273.66     18.21 o 
   1  10   4       17.89       18.87      6.04 o 
   2  10   4       30.32       33.74      8.97 o 
   3  10   4       63.80       83.91     13.30 o 
   4  10   4       82.05       80.83     13.30 o 
   5  10   4       10.89       13.68      7.69 o 
   6  10   4       33.40       35.76      9.82 o 
   7  10   4        1.32        5.20      6.16 o 
   8  10   4        2.18       13.58      7.27 o 
   9  10   4        1.86       -4.29      5.66 o 
  -8  11   4        0.45        2.42      6.85 o 
  -7  11   4        0.17        1.38      6.00 o 
  -6  11   4       30.22       17.01      9.14 o 
  -5  11   4       15.52       13.51      6.28 o 
  -4  11   4       66.56       67.71     10.36 o 
  -3  11   4       37.66       37.65      8.03 o 
  -2  11   4       50.14       61.60     10.03 o 
  -1  11   4        0.61        7.88      6.23 o 
   0  11   4       10.08       15.27      7.15 o 
   1  11   4        0.94        3.68      4.22 o 
   2  11   4       49.88       69.06     13.10 o 
   3  11   4       36.93       42.46     10.69 o 
   4  11   4       67.29       71.54     16.83 o 
   5  11   4       14.47       14.65      8.32 o 
   6  11   4       30.34       39.43     10.90 o 
   7  11   4        0.15       -0.15      6.33 o 
   8  11   4        0.45        4.50      6.68 o 
  -7  12   4        3.53        4.56      6.35 o 
  -6  12   4        6.13       16.46      7.21 o 
  -5  12   4        5.52        4.31      5.91 o 
  -4  12   4       10.21       12.13      7.54 o 
  -3  12   4       12.31       11.73      7.65 o 
  -2  12   4       34.01       52.35     11.98 o 
  -1  12   4        4.52        9.51      6.23 o 
   0  12   4      142.23      140.69     14.32 o 
   1  12   4        4.66        6.05      5.56 o 
   2  12   4       34.39       45.61     11.70 o 
   3  12   4       12.75        9.70      8.05 o 
   4  12   4        9.69       21.82     11.58 o 
   5  12   4        5.68       15.82      8.51 o 
   6  12   4        5.92       12.31      7.79 o 
   7  12   4        3.47        1.93      6.66 o 
  -6  13   4        0.98       -5.46      7.21 o 
  -5  13   4        3.39       -1.09      8.01 o 
  -4  13   4        5.56        4.37      9.91 o 
  -3  13   4        1.99        4.22      9.61 o 
  -2  13   4        1.91        7.14     10.78 o 
   0  13   4        0.08        3.20      6.93 o 
   1  13   4        4.56       15.60      9.91 o 
   2  13   4        1.99       14.00      8.48 o 
   3  13   4        2.00        4.30      7.21 o 
   4  13   4        5.74       10.38      7.15 o 
   5  13   4        3.30        8.15     10.85 o 
   6  13   4        0.96        4.02      7.11 o 
  -4  14   4        8.57        7.07     10.34 o 
  -3  14   4        3.10        7.07     10.12 o 
  -2  14   4        1.50       14.01      8.87 o 
  -1  14   4        1.36        1.68     10.63 o 
   1  14   4        1.40       13.33     13.77 o 
   2  14   4        1.53       -9.10      9.91 o 
   3  14   4        3.15       13.08     11.98 o 
   4  14   4        8.52        9.45      8.00 o 
  -2  15   4        5.45       -0.58     10.93 o 
  -1  15   4        7.11        2.77     10.85 o 
   2  15   4        5.44        5.03     12.75 o 
   1   0   5     5710.32     6243.02     34.13 o 
   2   0   5      650.29      608.13      8.31 o 
   3   0   5      348.07      343.55      6.92 o 
   4   0   5      302.27      272.24      7.29 o 
   5   0   5       57.61       66.23      4.16 o 
   6   0   5       55.67       73.36      4.82 o 
   7   0   5       19.91       33.22      7.63 o 
   8   0   5      137.02      138.72     14.91 o 
   9   0   5       14.89       23.72     10.42 o 
  10   0   5       10.27       11.11      6.60 o 
  11   0   5        0.36        7.19      6.58 o 
  12   0   5        0.79        1.36      7.26 o 
 -12   1   5        5.69        5.32     10.23 o 
 -11   1   5        0.18        0.47      5.74 o 
 -10   1   5        3.93        3.11      6.02 o 
  -9   1   5       57.04       54.50     10.88 o 
  -8   1   5       21.41       32.06      6.31 o 
  -7   1   5       69.54       72.77      7.92 o 
  -6   1   5       42.52       40.52      4.01 o 
  -5   1   5       45.13       56.93      3.97 o 
  -4   1   5       35.02       41.12      3.47 o 
  -3   1   5      559.78      549.19     11.57 o 
  -2   1   5      898.73      886.60     11.49 o 
  -1   1   5     6920.55     7274.79     42.20 o 
   0   1   5       74.37       57.77      3.74 o 
   1   1   5     6951.07     7291.13     62.74 o 
   2   1   5      914.72      880.92     13.25 o 
   3   1   5      568.93      539.06      8.52 o 
   4   1   5       37.98       44.97      4.96 o 
   5   1   5       46.14       59.48      5.30 o 
   6   1   5       43.45       44.71      5.78 o 
   7   1   5       70.46       76.82      8.07 o 
   8   1   5       20.22       20.08      6.93 o 
   9   1   5       57.03       64.28     11.25 o 
  10   1   5        3.87        6.32      6.49 o 
  11   1   5        0.17        5.18      5.59 o 
  12   1   5        5.74        9.47      7.46 o 
 -12   2   5        0.07        2.24      6.70 o 
 -11   2   5        3.65        6.91      6.59 o 
 -10   2   5       18.40       18.87      7.87 o 
  -9   2   5       11.25       15.00      5.19 o 
  -8   2   5      150.42      142.91     11.01 o 
  -7   2   5      114.57      104.84      7.41 o 
  -6   2   5       33.53       38.90      4.81 o 
  -5   2   5      112.33      111.37      4.68 o 
  -4   2   5       28.20       38.88      3.94 o 
  -3   2   5      544.09      554.94     10.35 o 
  -2   2   5      230.86      220.30      5.34 o 
  -1   2   5      563.19      557.61     16.75 o 
   0   2   5      321.70      337.07      4.55 o 
   1   2   5      549.54      522.61      6.09 o 
   2   2   5      233.09      206.01      4.83 o 
   3   2   5      521.60      519.14      9.52 o 
   4   2   5       26.01       33.31      3.34 o 
   5   2   5      110.57      112.07      6.01 o 
   6   2   5       31.55       46.71      6.15 o 
   7   2   5      115.19      120.01      9.64 o 
   8   2   5      151.34      151.06     11.14 o 
   9   2   5       10.87       16.37      6.64 o 
  10   2   5       18.12       17.53      7.61 o 
  11   2   5        3.67       -0.75      5.34 o 
  12   2   5        0.06       -2.32      6.12 o 
 -11   3   5        0.11        6.04      6.49 o 
 -10   3   5        1.79        3.04      4.19 o 
  -9   3   5        5.06        3.79      4.03 o 
  -8   3   5       71.20       58.10      8.12 o 
  -7   3   5        4.59        8.62      4.11 o 
  -6   3   5      239.87      181.40      8.21 o 
  -5   3   5      304.99      288.16      9.43 o 
  -4   3   5      180.38      177.33      7.11 o 
  -3   3   5       74.03       73.96      3.38 o 
  -2   3   5     1409.17     1436.11     17.34 o 
  -1   3   5      509.59      528.32     14.39 o 
   0   3   5      206.33      219.00      5.72 o 
   1   3   5      503.39      534.44      7.84 o 
   2   3   5     1382.47     1404.62     20.88 o 
   3   3   5       71.62       70.13      3.90 o 
   4   3   5      176.29      163.77      6.43 o 
   5   3   5      300.68      274.41      9.13 o 
   6   3   5      240.69      188.44      8.38 o 
   7   3   5        4.40       20.28      4.32 o 
   8   3   5       71.39       75.08      9.60 o 
   9   3   5        5.05        5.53      5.37 o 
  10   3   5        1.84       -0.38      5.21 o 
  11   3   5        0.13        4.99      6.34 o 
 -11   4   5        0.16        5.05      4.78 o 
 -10   4   5        4.89        7.84      4.85 o 
  -9   4   5        0.34       -0.53      3.60 o 
  -8   4   5        6.49        5.98      4.15 o 
  -7   4   5       10.51        6.50      3.82 o 
  -6   4   5      220.87      208.83      8.90 o 
  -5   4   5      102.06      118.93      6.72 o 
  -4   4   5      461.34      497.68     12.38 o 
  -3   4   5      547.90      570.98     12.54 o 
  -2   4   5      585.94      633.77     14.85 o 
  -1   4   5      677.60      700.63     19.45 o 
   0   4   5       95.23       88.25      5.14 o 
   1   4   5      681.58      705.79     14.38 o 
   2   4   5      586.10      650.70     16.72 o 
   3   4   5      553.56      589.52     11.04 o 
   4   4   5      456.96      477.89     11.31 o 
   5   4   5      104.19      115.64      6.71 o 
   6   4   5      221.99      218.60      9.24 o 
   7   4   5       10.84        9.98      3.53 o 
   8   4   5        6.40        8.78      3.90 o 
   9   4   5        0.32        7.42      4.92 o 
  10   4   5        4.63       11.60      6.56 o 
  11   4   5        0.15        3.24      6.19 o 
 -11   5   5        3.80        4.35      4.86 o 
 -10   5   5        0.48        1.27      4.17 o 
  -9   5   5        0.78        4.30      4.35 o 
  -8   5   5       11.61       14.46      6.76 o 
  -7   5   5       75.26       64.77      8.79 o 
  -6   5   5        5.13        5.28      3.67 o 
  -5   5   5      279.57      261.46     10.49 o 
  -4   5   5      309.98      334.67     10.43 o 
  -3   5   5       38.74       38.96      4.56 o 
  -2   5   5      870.20      873.55     18.52 o 
  -1   5   5     3362.19     3561.48     47.27 o 
   0   5   5      317.51      403.65     16.20 o 
   1   5   5     3354.72     3623.48     36.80 o 
   2   5   5      870.48      904.00     14.36 o 
   3   5   5       40.20       45.72      3.95 o 
   4   5   5      313.18      334.90      9.87 o 
   5   5   5      281.50      270.36      9.63 o 
   6   5   5        5.16        6.15      2.81 o 
   7   5   5       74.70       72.96      7.40 o 
   8   5   5       11.44       15.55      4.39 o 
   9   5   5        0.83        3.33      3.81 o 
  10   5   5        0.51        7.47      6.12 o 
  11   5   5        3.82       20.98     11.65 o 
 -11   6   5        2.53        2.56      5.05 o 
 -10   6   5        5.86        5.43      4.90 o 
  -9   6   5        5.59       -1.56      3.77 o 
  -8   6   5        2.43        4.82      4.14 o 
  -7   6   5        4.09        3.78      4.42 o 
  -6   6   5       81.80       73.07      9.19 o 
  -5   6   5      159.53      154.43     10.37 o 
  -4   6   5       86.09       86.32      6.35 o 
  -3   6   5      276.65      255.66      9.60 o 
  -2   6   5      153.70      160.68      8.72 o 
  -1   6   5      326.73      316.77     14.57 o 
   0   6   5     1200.17     1324.73     24.27 o 
   1   6   5      328.32      340.40      9.02 o 
   2   6   5      157.27      172.38      5.82 o 
   3   6   5      275.50      277.30      8.94 o 
   4   6   5       82.35       92.14      6.21 o 
   5   6   5      157.65      167.64      8.11 o 
   6   6   5       81.19       89.56      7.06 o 
   7   6   5        4.16        6.42      3.54 o 
   8   6   5        2.42        7.13      4.90 o 
   9   6   5        5.70        2.17      4.77 o 
  10   6   5        5.59        9.11      5.58 o 
  11   6   5        2.56       12.89     12.60 o 
 -10   7   5        1.43        6.04      4.93 o 
  -9   7   5       10.08        9.02      5.11 o 
  -8   7   5        7.79        9.38      5.05 o 
  -7   7   5       11.17        8.67      4.88 o 
  -6   7   5        2.48        6.09      4.15 o 
  -5   7   5      362.97      283.56     14.42 o 
  -4   7   5      150.62      138.87      8.13 o 
  -3   7   5      351.13      331.89     11.53 o 
  -2   7   5      138.15      130.55      8.54 o 
  -1   7   5      130.65      153.28     10.99 o 
   0   7   5        0.00       -0.76      3.06 o 
   1   7   5      123.17      140.76      6.50 o 
   2   7   5      136.27      132.12      7.33 o 
   3   7   5      349.39      341.72     12.90 o 
   4   7   5      149.56      148.01      9.60 o 
   5   7   5      365.59      299.65     13.68 o 
   6   7   5        2.41        2.82      4.11 o 
   7   7   5       11.55       17.23      5.66 o 
   8   7   5        7.93        9.14      5.31 o 
   9   7   5        9.80       13.22      5.71 o 
  10   7   5        1.38        8.17      5.00 o 
 -10   8   5        3.99        5.43      4.85 o 
  -9   8   5        4.71        3.45      4.84 o 
  -8   8   5       23.06       21.22      6.26 o 
  -7   8   5       29.63       36.65      8.69 o 
  -6   8   5        1.48        4.23      4.19 o 
  -5   8   5      217.41      179.16     12.34 o 
  -4   8   5        4.88       17.41      5.62 o 
  -3   8   5      197.89      181.77      9.27 o 
  -2   8   5       18.90       15.98      4.31 o 
  -1   8   5       85.85      113.83     12.19 o 
   0   8   5        3.45       10.42      6.30 o 
   1   8   5       85.24       85.85      9.07 o 
   2   8   5       19.79       13.87      4.40 o 
   3   8   5      197.01      185.09     32.56 o 
   4   8   5        4.67       11.20      4.42 o 
   5   8   5      218.07      196.74     11.96 o 
   6   8   5        1.78        0.36      4.44 o 
   7   8   5       29.10       35.93      7.26 o 
   8   8   5       22.62       18.78      6.20 o 
   9   8   5        4.62       12.12      5.42 o 
  10   8   5        3.82        3.75      5.37 o 
  -9   9   5        4.79        6.46      5.56 o 
  -8   9   5        6.91        7.28      5.53 o 
  -7   9   5        4.87        4.54      4.82 o 
  -6   9   5        2.55        4.58      4.53 o 
  -5   9   5       29.36       37.76      7.51 o 
  -4   9   5      223.71      198.52     12.99 o 
  -3   9   5      153.50      145.80      9.85 o 
  -2   9   5      407.34      372.52     14.27 o 
  -1   9   5      298.36      276.86     17.20 o 
   0   9   5      358.81      341.71     20.03 o 
   1   9   5      299.36      265.27     13.60 o 
   2   9   5      410.99      376.48     19.99 o 
   3   9   5      156.63      157.41     20.72 o 
   4   9   5      225.24      209.94     23.53 o 
   5   9   5       29.41       39.30      9.52 o 
   6   9   5        2.47        4.56      5.61 o 
   7   9   5        4.76        2.84      6.37 o 
   8   9   5        7.22        6.99      6.56 o 
   9   9   5        4.84        0.42      5.87 o 
  -9  10   5        2.71        1.34      5.12 o 
  -8  10   5        6.06        5.81      5.12 o 
  -7  10   5        4.87        9.31      5.39 o 
  -6  10   5        7.23        4.85      5.01 o 
  -5  10   5       27.26       30.75      7.22 o 
  -4  10   5       21.70       29.48      6.94 o 
  -3  10   5        5.17        8.02      5.08 o 
  -2  10   5        0.74        1.45      3.74 o 
  -1  10   5       14.42       16.17      7.20 o 
   0  10   5       29.54       47.07      8.07 o 
   1  10   5       15.03       23.08      6.22 o 
   2  10   5        0.87       -2.30      5.23 o 
   3  10   5        6.04        6.36      6.16 o 
   4  10   5       20.73       26.38      8.85 o 
   5  10   5       27.27       28.10      8.87 o 
   6  10   5        7.07       12.27      7.20 o 
   7  10   5        5.00        9.92      7.41 o 
   8  10   5        5.94        9.21      6.92 o 
   9  10   5        2.85        2.67      6.49 o 
  -8  11   5        6.35       11.04      6.17 o 
  -7  11   5        3.37        4.26      5.47 o 
  -6  11   5       12.28       11.68      6.13 o 
  -5  11   5        0.09        2.64      4.85 o 
  -4  11   5        2.46        2.56      5.13 o 
  -3  11   5       24.70       18.41      6.72 o 
  -2  11   5       42.10       51.78      9.63 o 
  -1  11   5       21.48       23.09      8.24 o 
   0  11   5        0.71        4.04      4.90 o 
   1  11   5       21.62       22.51      6.35 o 
   2  11   5       41.03       43.86     11.87 o 
   3  11   5       25.01       16.09      7.55 o 
   4  11   5        2.71        5.41      7.03 o 
   5  11   5        0.09        4.25      7.05 o 
   6  11   5       11.91       13.23      9.09 o 
   7  11   5        3.32       10.01      7.28 o 
   8  11   5        6.20       10.04      6.87 o 
  -7  12   5        1.51       -1.33      5.90 o 
  -6  12   5       12.41       18.12      7.90 o 
  -5  12   5        2.11        7.52     10.82 o 
  -4  12   5        7.17       11.17      6.15 o 
  -3  12   5        6.25       13.90      6.99 o 
  -2  12   5        3.35       11.49      6.02 o 
  -1  12   5       28.27       37.20      9.61 o 
   0  12   5        3.95       14.13      7.72 o 
   1  12   5       28.88       32.06      7.73 o 
   2  12   5        3.22        8.98      7.33 o 
   3  12   5        6.82        9.40      7.88 o 
   4  12   5        7.25       15.59      8.40 o 
   5  12   5        2.07        3.14      9.36 o 
   6  12   5       12.43       12.28      7.99 o 
   7  12   5        1.35        4.59      7.75 o 
  -6  13   5        1.11        0.87      6.40 o 
  -5  13   5        1.01       -0.10      6.11 o 
  -4  13   5        3.64        0.16      6.00 o 
  -3  13   5        1.34        0.17      5.86 o 
  -2  13   5       17.90       21.17     11.18 o 
  -1  13   5        1.30        7.50     11.14 o 
   0  13   5        0.54        7.21     11.58 o 
   1  13   5        1.40       18.43     13.47 o 
   2  13   5       17.78       45.81     19.45 o 
   3  13   5        1.29        5.05      6.50 o 
   4  13   5        3.74        5.71     11.22 o 
   5  13   5        1.09        1.12      6.48 o 
   6  13   5        1.04        7.53      6.78 o 
  -4  14   5        3.06        5.75     10.12 o 
  -3  14   5        7.41       30.45     14.71 o 
  -2  14   5        3.16       -0.87      9.98 o 
  -1  14   5        2.50       -5.54      8.52 o 
   1  14   5        2.29       15.44     13.55 o 
   2  14   5        3.28       25.20     14.86 o 
   3  14   5        7.22       19.81     14.28 o 
   4  14   5        3.04        6.12     12.53 o 
  -1  15   5        0.70        4.01     11.87 o 
   0   0   6       43.23       41.57      3.87 o 
   1   0   6        4.32        2.61      0.96 o 
   2   0   6       86.37       87.39      3.41 o 
   3   0   6      749.83      773.12     10.80 o 
   4   0   6        0.27        2.34      1.33 o 
   5   0   6      497.62      466.48     10.01 o 
   6   0   6        9.74        9.09      2.92 o 
   7   0   6       31.00       35.13      5.92 o 
   8   0   6       10.58       11.32      6.02 o 
   9   0   6       27.04       29.21      8.54 o 
  10   0   6        0.11       -1.70      5.71 o 
  11   0   6        9.96       12.39      7.64 o 
  12   0   6        0.48        5.10      7.21 o 
 -12   1   6        2.59       -1.35      6.77 o 
 -11   1   6        0.68        4.69      6.73 o 
 -10   1   6        2.47        4.64      5.99 o 
  -9   1   6        1.90        1.41      5.12 o 
  -8   1   6       23.51       21.09      5.53 o 
  -7   1   6       46.82       54.47      6.21 o 
  -6   1   6      371.17      377.22     19.88 o 
  -5   1   6      142.99      144.64      5.54 o 
  -4   1   6      495.12      532.86     11.13 o 
  -3   1   6      335.71      333.46      7.18 o 
  -2   1   6      319.35      351.13      7.05 o 
  -1   1   6     5465.86     5788.87     32.84 o 
   0   1   6     2820.97     2565.14     32.21 o 
   1   1   6     5477.15     5738.25     64.38 o 
   2   1   6      321.61      341.28      7.05 o 
   3   1   6      342.79      342.04      6.95 o 
   4   1   6      486.98      545.96     16.74 o 
   5   1   6      147.19      146.77      8.25 o 
   6   1   6      371.95      363.59     11.59 o 
   7   1   6       47.41       60.89      7.32 o 
   8   1   6       23.25       17.22      6.53 o 
   9   1   6        1.99        0.26      5.05 o 
  10   1   6        2.58        7.38     10.23 o 
  11   1   6        0.68        4.65      6.22 o 
  12   1   6        2.54        2.47      6.69 o 
 -11   2   6        0.42        1.66      6.28 o 
 -10   2   6       14.49       23.32      6.46 o 
  -9   2   6       40.59       36.66      7.10 o 
  -8   2   6       80.33       82.44      9.39 o 
  -7   2   6      229.96      192.56      9.19 o 
  -6   2   6       27.61       25.13      4.13 o 
  -5   2   6      284.18      319.95      7.80 o 
  -4   2   6       52.43       67.29      3.80 o 
  -3   2   6      535.24      515.21      8.94 o 
  -2   2   6     1043.12     1099.28     13.02 o 
  -1   2   6     5267.67     5108.57    113.72 o 
   0   2   6     1704.65     1638.86     15.47 o 
   1   2   6     5242.00     5148.28     23.66 o 
   2   2   6     1041.44     1054.57     16.77 o 
   3   2   6      534.24      522.74      9.64 o 
   4   2   6       53.74       65.14      5.17 o 
   5   2   6      278.34      306.42      9.93 o 
   6   2   6       27.64       27.08      5.13 o 
   7   2   6      227.85      202.99     11.10 o 
   8   2   6       81.21       86.72      9.77 o 
   9   2   6       40.88       47.78     10.13 o 
  10   2   6       14.68       17.61      8.78 o 
  11   2   6        0.45        2.31      5.99 o 
 -11   3   6        0.92        5.64      4.40 o 
 -10   3   6        1.24        4.47      4.54 o 
  -9   3   6       11.62       10.51      4.81 o 
  -8   3   6       29.17       27.06      6.01 o 
  -7   3   6       89.90       84.38      9.12 o 
  -6   3   6      120.32      115.58      7.28 o 
  -5   3   6      240.38      241.71      8.95 o 
  -4   3   6       33.53       38.67      3.00 o 
  -3   3   6      246.30      275.18      6.60 o 
  -2   3   6      632.05      703.30     11.61 o 
  -1   3   6     1354.68     1369.35     19.11 o 
   0   3   6     5010.55     5130.85     41.88 o 
   1   3   6     1329.22     1400.04     22.41 o 
   2   3   6      619.33      683.84     14.53 o 
   3   3   6      236.78      258.73      8.60 o 
   4   3   6       33.03       37.50      3.93 o 
   5   3   6      240.80      232.80      8.56 o 
   6   3   6      120.70      122.95      8.40 o 
   7   3   6       91.27       92.91      9.40 o 
   8   3   6       28.53       29.78      6.64 o 
   9   3   6       11.58       12.08      6.31 o 
  10   3   6        1.34        0.34      5.37 o 
  11   3   6        0.95        0.33      5.89 o 
 -11   4   6        3.99       10.53      5.51 o 
 -10   4   6        8.53       13.33      5.34 o 
  -9   4   6        6.67       11.35      5.14 o 
  -8   4   6       14.96       15.90      5.19 o 
  -7   4   6       29.30       23.23      5.77 o 
  -6   4   6       96.84       89.70      6.88 o 
  -5   4   6      115.04      139.13     11.06 o 
  -4   4   6     1169.24     1100.36     23.73 o 
  -3   4   6     1151.66     1119.75     32.42 o 
  -2   4   6     1482.02     1604.32     19.26 o 
  -1   4   6      596.04      667.41     21.48 o 
   0   4   6     1040.10     1080.34     18.73 o 
   1   4   6      598.83      652.18      9.88 o 
   2   4   6     1491.68     1626.12     29.92 o 
   3   4   6     1146.51     1104.50     20.56 o 
   4   4   6     1175.21     1111.12     16.99 o 
   5   4   6      112.38      129.81      9.84 o 
   6   4   6       98.81       88.60      6.77 o 
   7   4   6       30.30       29.74      4.93 o 
   8   4   6       14.68       12.64      4.25 o 
   9   4   6        6.54       11.77      5.41 o 
  10   4   6        8.39        7.38      6.16 o 
  11   4   6        3.92        8.64      6.79 o 
 -11   5   6        0.04        7.32      5.09 o 
 -10   5   6        1.31        0.47      4.37 o 
  -9   5   6        0.24        2.36      4.27 o 
  -8   5   6        6.12        7.38      4.42 o 
  -7   5   6       44.40       34.79      6.47 o 
  -6   5   6        8.75       10.76      4.20 o 
  -5   5   6       81.41       93.07      6.77 o 
  -4   5   6       43.85       51.03      5.25 o 
  -3   5   6      321.38      291.49     10.04 o 
  -2   5   6      426.26      408.83     13.32 o 
  -1   5   6      421.44      449.63     36.13 o 
   0   5   6      511.52      621.18     15.03 o 
   1   5   6      433.16      475.71     11.32 o 
   2   5   6      418.36      412.54      7.75 o 
   3   5   6      330.91      318.61     10.76 o 
   4   5   6       43.88       52.91      6.30 o 
   5   5   6       83.02       91.28      6.32 o 
   6   5   6        9.11       15.28      3.55 o 
   7   5   6       44.24       45.65      6.06 o 
   8   5   6        5.76       10.21      4.20 o 
   9   5   6        0.17       -2.55      3.51 o 
  10   5   6        1.31        3.50     10.85 o 
  11   5   6        0.04        1.31     10.27 o 
 -11   6   6        0.93        0.96      5.05 o 
 -10   6   6        0.81        6.44      5.34 o 
  -9   6   6        7.69       13.77      5.48 o 
  -8   6   6       24.84       20.42      5.94 o 
  -7   6   6       54.62       55.19      8.74 o 
  -6   6   6       29.70       27.69      6.05 o 
  -5   6   6       38.61       39.31      5.11 o 
  -4   6   6      325.47      287.68     10.52 o 
  -3   6   6       46.76       54.15      5.79 o 
  -2   6   6      278.31      288.62     14.10 o 
  -1   6   6      222.70      213.64     12.62 o 
   0   6   6      571.78      597.85     16.11 o 
   1   6   6      220.66      221.12      7.06 o 
   2   6   6      281.06      278.45     13.28 o 
   3   6   6       45.66       61.43      8.70 o 
   4   6   6      324.46      312.70     12.86 o 
   5   6   6       37.93       31.66      5.79 o 
   6   6   6       30.74       21.17      5.78 o 
   7   6   6       54.20       45.36      7.57 o 
   8   6   6       25.97       30.26      6.76 o 
   9   6   6        7.60        7.58      5.05 o 
  10   6   6        0.84        7.97      6.09 o 
  11   6   6        0.95        7.65     11.36 o 
 -10   7   6        1.00        2.85      4.49 o 
  -9   7   6        1.94       -0.76      4.15 o 
  -8   7   6       17.03       17.67      5.75 o 
  -7   7   6        3.53        1.06      3.85 o 
  -6   7   6       31.75       25.60      6.24 o 
  -5   7   6      242.38      201.05     12.60 o 
  -4   7   6       55.34       72.03      6.83 o 
  -3   7   6      914.02      816.85     18.70 o 
  -2   7   6       30.67       26.57      6.14 o 
  -1   7   6      177.67      176.06     12.26 o 
   0   7   6      266.17      239.04     11.21 o 
   1   7   6      180.45      196.86     10.39 o 
   2   7   6       30.37       33.79      5.62 o 
   3   7   6      916.18      866.70     29.41 o 
   4   7   6       57.22       72.42      7.83 o 
   5   7   6      241.82      220.23     11.98 o 
   6   7   6       30.25       35.34      6.99 o 
   7   7   6        3.22        9.44      4.91 o 
   8   7   6       16.50       19.99      6.21 o 
   9   7   6        2.06        8.68      5.23 o 
  10   7   6        1.02        5.72      5.19 o 
 -10   8   6        2.15        1.52      5.15 o 
  -9   8   6        1.27        2.87      4.86 o 
  -8   8   6        3.50        0.41      4.98 o 
  -7   8   6       13.15       18.67      6.16 o 
  -6   8   6       49.93       47.61      8.40 o 
  -5   8   6       65.61       73.49      9.88 o 
  -4   8   6      241.72      225.33     23.24 o 
  -3   8   6      271.06      253.30     11.26 o 
  -2   8   6      164.52      179.39     17.63 o 
  -1   8   6       78.82       69.15     10.36 o 
   0   8   6       27.18       21.48      5.07 o 
   1   8   6       77.82       74.19      8.37 o 
   2   8   6      168.84      158.04     10.34 o 
   3   8   6      271.14      243.62     15.70 o 
   4   8   6      242.62      226.70     15.50 o 
   5   8   6       68.02       68.70     11.30 o 
   6   8   6       49.23       53.14     10.22 o 
   7   8   6       13.06       15.25      6.99 o 
   8   8   6        3.39        6.80      6.06 o 
   9   8   6        1.20        0.09      5.96 o 
  10   8   6        2.11       -0.64      6.55 o 
  -9   9   6        6.54        9.93      7.65 o 
  -8   9   6        2.75        6.23      5.16 o 
  -7   9   6       15.76       11.84      5.90 o 
  -6   9   6        9.78       12.61      5.65 o 
  -5   9   6        6.03       12.76      5.34 o 
  -4   9   6       66.56       55.37      8.92 o 
  -3   9   6       68.69       71.90      7.87 o 
  -2   9   6       61.11       67.24      9.00 o 
  -1   9   6       10.15       12.18      5.85 o 
   0   9   6       36.13       25.08      6.18 o 
   1   9   6       10.98       13.19      4.68 o 
   2   9   6       59.55       67.37      8.86 o 
   3   9   6       69.07       83.39     11.94 o 
   4   9   6       67.04       58.12     10.71 o 
   5   9   6        6.35        9.13      6.41 o 
   6   9   6        9.66        7.46      6.06 o 
   7   9   6       15.96       13.68      7.60 o 
   8   9   6        2.70        5.37      6.52 o 
   9   9   6        6.46        5.50      6.52 o 
  -9  10   6        0.13       -1.16      7.57 o 
  -8  10   6        1.09        0.25      4.91 o 
  -7  10   6       17.49       19.79      6.74 o 
  -6  10   6        3.34        6.46      5.09 o 
  -5  10   6       55.09       49.31      9.02 o 
  -4  10   6       14.14       17.58      7.08 o 
  -3  10   6       58.29       69.43     10.22 o 
  -2  10   6        9.73       12.03      4.83 o 
  -1  10   6      299.00      274.86     18.57 o 
   0  10   6       51.02       46.52      7.78 o 
   1  10   6      300.79      253.98     15.61 o 
   2  10   6       10.09        9.28      6.45 o 
   3  10   6       59.18       57.97     10.82 o 
   4  10   6       13.96       15.83      7.39 o 
   5  10   6       56.15       47.39     10.76 o 
   6  10   6        3.38        9.83      7.34 o 
   7  10   6       17.60       23.17      8.65 o 
   8  10   6        1.07       -0.95      5.91 o 
   9  10   6        0.13        0.21      6.31 o 
  -8  11   6        1.79        2.30      5.25 o 
  -7  11   6        1.22        5.39      5.12 o 
  -6  11   6        2.05        6.38      5.54 o 
  -5  11   6        4.36        3.64      5.09 o 
  -4  11   6       10.18       11.52      5.91 o 
  -3  11   6       20.31       22.82      7.05 o 
  -2  11   6       19.82       22.50      6.30 o 
  -1  11   6       10.96       17.93      7.78 o 
   0  11   6       66.36       74.49     13.34 o 
   1  11   6       10.92       21.98      6.47 o 
   2  11   6       19.92       24.33      9.01 o 
   3  11   6       19.90       24.73      8.88 o 
   4  11   6       10.63       -2.83      8.01 o 
   5  11   6        4.03        3.35      6.58 o 
   6  11   6        1.97        4.69      6.94 o 
   7  11   6        1.18       -5.66      5.50 o 
   8  11   6        1.77        2.50      6.41 o 
  -7  12   6        2.85       -1.56      5.43 o 
  -6  12   6        5.92        7.55      6.18 o 
  -5  12   6       28.16       21.48      7.32 o 
  -4  12   6       26.29       34.79      8.45 o 
  -3  12   6       10.91        5.13      5.75 o 
  -2  12   6       16.79       15.69      6.75 o 
  -1  12   6        7.18       10.87      7.49 o 
   0  12   6       76.03       97.34     15.43 o 
   1  12   6        7.22       10.11      7.49 o 
   2  12   6       17.41       40.72     15.44 o 
   3  12   6       10.87       12.53     12.89 o 
   4  12   6       25.63       28.31      9.10 o 
   5  12   6       28.00       32.08      8.99 o 
   6  12   6        5.70        4.45      6.32 o 
   7  12   6        2.86        6.46      7.20 o 
  -6  13   6        4.52        6.86      7.95 o 
  -5  13   6        1.31        4.21      9.29 o 
  -4  13   6        9.91        9.44      7.57 o 
  -3  13   6        3.19        4.24      7.69 o 
  -2  13   6        0.83        2.50      7.29 o 
  -1  13   6        9.94        7.95      8.36 o 
   0  13   6       14.04       17.55      8.91 o 
   1  13   6        9.92       21.62      9.80 o 
   2  13   6        0.80        3.28     11.65 o 
   3  13   6        3.15        3.20     10.71 o 
   4  13   6        9.74       13.62     12.60 o 
   5  13   6        1.21       13.26     13.26 o 
   6  13   6        4.39       -1.31     12.82 o 
  -4  14   6        6.46        0.95      9.10 o 
  -3  14   6        0.48        3.57      9.83 o 
  -2  14   6        5.08        7.72     11.95 o 
  -1  14   6        9.02       -3.06      9.76 o 
   1  14   6        8.88       25.20     15.88 o 
   2  14   6        5.13       11.22     12.89 o 
   3  14   6        0.53        8.81     11.65 o 
   4  14   6        6.30       28.26     14.42 o 
   1   0   7       29.65       39.09      2.62 o 
   2   0   7     1134.33     1137.91     15.53 o 
   3   0   7      102.66       89.92      4.00 o 
   4   0   7      380.04      362.60      8.35 o 
   5   0   7      419.38      406.53      9.58 o 
   6   0   7      157.83      156.63      9.07 o 
   7   0   7        3.21        5.38      3.00 o 
   8   0   7       71.43       82.76     12.05 o 
   9   0   7        5.93       13.80      6.77 o 
  10   0   7        3.81        2.18      6.05 o 
  11   0   7        0.41        4.89      5.91 o 
 -11   1   7        0.75       -1.73      5.79 o 
 -10   1   7        1.20        4.47      6.47 o 
  -9   1   7       17.17       22.94      7.00 o 
  -8   1   7       33.77       36.13      6.67 o 
  -7   1   7      182.51      170.33      8.67 o 
  -6   1   7       62.33       69.09      6.30 o 
  -5   1   7       34.11       42.80      4.74 o 
  -4   1   7      522.33      568.23     10.33 o 
  -3   1   7     1684.59     1696.80     17.21 o 
  -2   1   7      834.97      820.36     13.08 o 
  -1   1   7     1491.54     1565.36     30.06 o 
   0   1   7     5104.24     5116.37     35.66 o 
   1   1   7     1495.74     1564.02     20.66 o 
   2   1   7      833.15      809.47     10.02 o 
   3   1   7     1657.11     1690.38     16.15 o 
   4   1   7      518.13      561.33     10.12 o 
   5   1   7       34.58       40.88      4.69 o 
   6   1   7       62.59       75.57      6.68 o 
   7   1   7      184.67      170.05      9.90 o 
   8   1   7       33.54       39.89      8.84 o 
   9   1   7       17.41       23.03      7.28 o 
  10   1   7        1.20        3.18      6.17 o 
  11   1   7        0.78        3.51      6.46 o 
 -11   2   7        2.23        2.86      6.73 o 
 -10   2   7       13.54       12.93      5.05 o 
  -9   2   7        3.01        8.55      4.47 o 
  -8   2   7      123.76      124.80     10.51 o 
  -7   2   7       81.31       76.06      7.27 o 
  -6   2   7      178.93      143.01      7.52 o 
  -5   2   7      150.64      138.73      6.54 o 
  -4   2   7      905.43      963.12     18.52 o 
  -3   2   7      909.17      947.50     16.04 o 
  -2   2   7     3288.11     3502.75     27.63 o 
  -1   2   7     1296.60     1323.69     28.67 o 
   0   2   7      802.02      772.33     13.50 o 
   1   2   7     1277.17     1319.46     13.50 o 
   2   2   7     3268.63     3441.37     24.49 o 
   3   2   7      913.80      914.78     14.51 o 
   4   2   7      901.65      906.53     20.05 o 
   5   2   7      153.70      150.43      7.33 o 
   6   2   7      182.82      154.37      9.16 o 
   7   2   7       82.19       84.57      9.43 o 
   8   2   7      126.34      129.92     14.63 o 
   9   2   7        3.16        6.45      6.36 o 
  10   2   7       13.60       17.80     11.44 o 
  11   2   7        2.23        4.61      6.86 o 
 -11   3   7        0.77        6.73      4.68 o 
 -10   3   7       11.71        9.41      5.07 o 
  -9   3   7        1.99        2.76      4.12 o 
  -8   3   7       58.11       54.27      7.93 o 
  -7   3   7       17.58       19.05      4.15 o 
  -6   3   7      541.95      489.21     14.06 o 
  -5   3   7        6.50       11.01      2.84 o 
  -4   3   7      523.34      522.30     11.35 o 
  -3   3   7      189.21      175.87      5.65 o 
  -2   3   7      236.02      256.65     10.10 o 
  -1   3   7      773.11      813.83     20.02 o 
   0   3   7      966.22     1027.28     16.40 o 
   1   3   7      774.67      829.31     10.16 o 
   2   3   7      232.51      250.90      7.95 o 
   3   3   7      185.03      174.07      7.45 o 
   4   3   7      522.80      514.51     10.44 o 
   5   3   7        6.70       13.52      3.04 o 
   6   3   7      540.64      526.99     16.77 o 
   7   3   7       18.62       21.54      5.43 o 
   8   3   7       58.25       60.13      8.46 o 
   9   3   7        1.93        7.42      5.44 o 
  10   3   7       12.10       15.65      7.76 o 
  11   3   7        0.78        7.56      6.70 o 
 -11   4   7        0.62        3.30      4.41 o 
 -10   4   7        3.96        4.09      4.73 o 
  -9   4   7       16.15       16.83      5.97 o 
  -8   4   7        7.31       10.09      4.41 o 
  -7   4   7       12.30       10.40      4.86 o 
  -6   4   7       21.94       17.01      3.79 o 
  -5   4   7      115.04      115.02      7.09 o 
  -4   4   7      110.90      114.57      6.74 o 
  -3   4   7       94.24       96.70      4.69 o 
  -2   4   7      291.54      314.44      8.94 o 
  -1   4   7       34.95       36.90      4.47 o 
   0   4   7     1752.93     1589.14     18.62 o 
   1   4   7       30.29       25.71      2.40 o 
   2   4   7      293.54      301.18     10.23 o 
   3   4   7       92.22       93.62      4.37 o 
   4   4   7      112.93      114.54      8.24 o 
   5   4   7      112.76      120.85      6.82 o 
   6   4   7       21.07       21.79      4.11 o 
   7   4   7       11.60       19.46      4.36 o 
   8   4   7        7.18        9.72      4.47 o 
   9   4   7       16.45       19.36      7.07 o 
  10   4   7        3.99        8.74      6.80 o 
  11   4   7        0.66        9.18     11.95 o 
 -11   5   7        1.70        7.13      5.68 o 
 -10   5   7        7.30       10.65      5.29 o 
  -9   5   7        1.50       -1.65      3.78 o 
  -8   5   7       16.88       15.73      5.37 o 
  -7   5   7        2.55        3.12      3.91 o 
  -6   5   7      191.95      174.60     11.29 o 
  -5   5   7       32.32       28.93      4.52 o 
  -4   5   7      224.18      204.12      8.78 o 
  -3   5   7       16.36       22.12      3.82 o 
  -2   5   7      764.79      784.77     30.65 o 
  -1   5   7       38.00       39.71      5.03 o 
   0   5   7      346.90      309.06      9.06 o 
   1   5   7       36.84       35.38      3.04 o 
   2   5   7      755.54      794.67     27.27 o 
   3   5   7       15.77       23.38      3.10 o 
   4   5   7      229.48      225.76     11.01 o 
   5   5   7       31.79       31.48      4.13 o 
   6   5   7      195.13      179.73      8.78 o 
   7   5   7        2.70        5.70      4.01 o 
   8   5   7       16.87       14.97      5.21 o 
   9   5   7        1.50        4.41      7.34 o 
  10   5   7        7.40       13.40     10.78 o 
  11   5   7        1.66       -2.40      9.18 o 
 -10   6   7        1.27        2.30      4.65 o 
  -9   6   7       17.98       24.08      6.77 o 
  -8   6   7        3.05        0.79      4.45 o 
  -7   6   7        0.19        1.44      3.90 o 
  -6   6   7        1.72        9.04      4.47 o 
  -5   6   7      103.97      108.52      7.72 o 
  -4   6   7       13.00       17.85      3.92 o 
  -3   6   7       76.11       78.20      8.60 o 
  -2   6   7       17.03       19.51      5.39 o 
  -1   6   7       74.32       79.52      9.47 o 
   0   6   7        4.85       13.25      3.49 o 
   1   6   7       68.38       72.33      6.46 o 
   2   6   7       16.38       14.93      3.03 o 
   3   6   7       73.83       79.96      7.36 o 
   4   6   7       12.84       14.40      4.35 o 
   5   6   7      103.54      113.66      9.41 o 
   6   6   7        1.63        4.22      3.96 o 
   7   6   7        0.22        1.96      3.77 o 
   8   6   7        2.94        4.73      4.87 o 
   9   6   7       17.99       24.74      6.32 o 
  10   6   7        1.24       -7.87      6.57 o 
 -10   7   7        0.46        1.22      4.87 o 
  -9   7   7        0.15       -0.12      4.27 o 
  -8   7   7        1.46       -0.17      4.45 o 
  -7   7   7       11.66        7.03      4.62 o 
  -6   7   7       72.76       78.75     10.13 o 
  -5   7   7       76.98       84.31     10.42 o 
  -4   7   7       48.33       50.07      6.25 o 
  -3   7   7       46.63       38.07      5.36 o 
  -2   7   7      131.70      138.05     14.49 o 
  -1   7   7      116.59      134.92     12.60 o 
   0   7   7      606.23      580.87     17.22 o 
   1   7   7      116.02      129.45      9.19 o 
   2   7   7      133.76      127.29      9.26 o 
   3   7   7       44.54       35.92      7.68 o 
   4   7   7       46.32       41.62      8.11 o 
   5   7   7       76.05       88.87      9.14 o 
   6   7   7       72.32       74.54      8.98 o 
   7   7   7       11.95        9.95      5.23 o 
   8   7   7        1.52        5.39      4.73 o 
   9   7   7        0.13        4.59      5.04 o 
  10   7   7        0.43        7.71      5.64 o 
 -10   8   7        4.14        3.04      5.49 o 
  -9   8   7        1.68        3.11      4.76 o 
  -8   8   7        4.24       11.09      5.71 o 
  -7   8   7       22.13       24.85      6.65 o 
  -6   8   7        8.20        7.97      4.79 o 
  -5   8   7      148.46      124.35     12.49 o 
  -4   8   7       57.60       44.41      5.92 o 
  -3   8   7       38.14       44.70      6.27 o 
  -2   8   7        3.21        6.03      4.29 o 
  -1   8   7      164.31      168.60     13.33 o 
   0   8   7       44.32       42.77      6.76 o 
   1   8   7      164.12      163.31     10.21 o 
   2   8   7        3.94        6.65      3.80 o 
   3   8   7       37.54       37.87      7.70 o 
   4   8   7       58.54       47.07      9.46 o 
   5   8   7      148.38      127.22     13.15 o 
   6   8   7        8.30        6.81      5.71 o 
   7   8   7       22.35       26.52      8.00 o 
   8   8   7        3.94       11.37      6.69 o 
   9   8   7        1.57        6.44      6.05 o 
  10   8   7        4.18        8.75      6.66 o 
  -9   9   7        8.91       12.05      6.00 o 
  -8   9   7        0.29        5.88      5.07 o 
  -7   9   7       17.22       21.74      6.71 o 
  -6   9   7        7.85        4.57      4.63 o 
  -5   9   7        5.73        5.86      4.47 o 
  -4   9   7       70.83       70.63     10.04 o 
  -3   9   7       60.85       58.74      7.37 o 
  -2   9   7        5.80        8.63      5.52 o 
  -1   9   7       69.14       83.17     12.49 o 
   0   9   7       24.96       14.91      5.05 o 
   1   9   7       67.34       80.97      9.46 o 
   2   9   7        5.40        4.79      3.86 o 
   3   9   7       62.04       61.75     10.65 o 
   4   9   7       70.59       71.04     11.33 o 
   5   9   7        5.63       23.87     16.79 o 
   6   9   7        7.81        5.63      6.14 o 
   7   9   7       16.78       29.73      8.83 o 
   8   9   7        0.32        3.99      6.04 o 
   9   9   7        8.74        5.08      6.39 o 
  -8  10   7       13.34       12.34      6.70 o 
  -7  10   7        4.54        9.67      4.89 o 
  -6  10   7        4.71        3.72      5.25 o 
  -5  10   7        1.12       -0.10      4.43 o 
  -4  10   7       27.49       38.37      8.37 o 
  -3  10   7       14.98        8.71      5.09 o 
  -2  10   7       89.27       79.05     10.39 o 
  -1  10   7       27.88       30.83      8.73 o 
   0  10   7      106.56      103.75     14.78 o 
   1  10   7       28.27       28.46      9.15 o 
   2  10   7       85.99       85.57     10.42 o 
   3  10   7       15.32       21.78      7.61 o 
   4  10   7       27.34       35.88      9.15 o 
   5  10   7        1.24        0.36      5.73 o 
   6  10   7        4.51        2.79      6.65 o 
   7  10   7        4.56        7.41      6.74 o 
   8  10   7       12.87       25.49      8.95 o 
  -8  11   7        1.01        4.62      6.23 o 
  -7  11   7       10.55       11.25      6.21 o 
  -6  11   7        4.61        2.98      5.18 o 
  -5  11   7        6.37        7.39      5.39 o 
  -4  11   7       36.21       29.05      7.94 o 
  -3  11   7       91.57       92.78     12.45 o 
  -2  11   7       29.98       39.56      7.48 o 
  -1  11   7       37.14       28.69      8.92 o 
   0  11   7       41.06       37.40     10.54 o 
   1  11   7       37.72       41.66     20.90 o 
   2  11   7       30.24       69.78     20.61 o 
   3  11   7       92.88      102.26     25.13 o 
   4  11   7       36.42       38.02      9.78 o 
   5  11   7        6.51       15.57      7.55 o 
   6  11   7        4.61       12.56      7.54 o 
   7  11   7       10.39       18.99      8.14 o 
   8  11   7        1.03        5.71      6.76 o 
  -7  12   7        0.92       -1.38      6.94 o 
  -6  12   7       17.41       18.94      7.21 o 
  -5  12   7        2.97        9.30      6.24 o 
  -4  12   7        8.90        9.30      6.03 o 
  -3  12   7       12.84        4.99      5.95 o 
  -2  12   7       23.83       30.48      9.10 o 
  -1  12   7        4.32       12.94     13.77 o 
   0  12   7       38.61       40.29     10.83 o 
   1  12   7        4.26        6.86      7.26 o 
   2  12   7       24.86       34.02     16.46 o 
   3  12   7       12.91       18.06     12.89 o 
   4  12   7        8.56       20.32     14.20 o 
   5  12   7        2.86        3.71     12.75 o 
   6  12   7       17.50       33.58     15.59 o 
  -5  13   7       13.15       15.75      8.80 o 
  -4  13   7        1.64        8.67      6.47 o 
  -3  13   7       23.13       22.17      7.90 o 
  -2  13   7        1.98        3.69      5.97 o 
  -1  13   7       11.23        3.71      9.98 o 
   0  13   7        5.51        9.39      7.46 o 
   1  13   7       10.69       13.46      8.27 o 
   2  13   7        1.87        7.72     12.09 o 
   3  13   7       22.42       13.18     14.35 o 
   4  13   7        1.65        7.58     12.60 o 
   5  13   7       13.09       17.70     12.97 o 
  -3  14   7        1.95        1.91      7.24 o 
  -2  14   7        1.70        7.42      7.37 o 
  -1  14   7        4.67       11.65     13.18 o 
   0  14   7        0.67        7.43     11.14 o 
   1  14   7        4.56       16.97     13.77 o 
   2  14   7        1.71       16.17     13.55 o 
   3  14   7        1.92        4.15     10.85 o 
   0   0   8     1574.24     1532.42     24.80 o 
   1   0   8     1100.48     1133.63     25.04 o 
   2   0   8       62.99       77.20      3.73 o 
   3   0   8      247.15      237.24      6.47 o 
   4   0   8      193.52      226.22      6.81 o 
   5   0   8      235.12      241.97      7.63 o 
   6   0   8      399.86      355.29      9.82 o 
   7   0   8        8.34       10.23      3.64 o 
   8   0   8        0.32       -0.92      4.86 o 
   9   0   8       25.81       25.38      8.60 o 
  10   0   8        1.05        4.52      6.39 o 
  11   0   8        3.33        8.07     10.20 o 
 -11   1   8        1.32        4.86      6.72 o 
 -10   1   8        2.61        7.90      6.72 o 
  -9   1   8       11.05       18.26      5.53 o 
  -8   1   8       15.89       13.98      4.39 o 
  -7   1   8       12.27        8.42      3.48 o 
  -6   1   8      296.65      299.75     10.70 o 
  -5   1   8      287.53      275.35      7.94 o 
  -4   1   8      238.31      243.28      7.20 o 
  -3   1   8      345.84      372.76      8.42 o 
  -2   1   8      615.02      615.76     10.35 o 
  -1   1   8      821.64      847.09     18.63 o 
   0   1   8      203.11      221.20      6.55 o 
   1   1   8      829.41      832.95     13.38 o 
   2   1   8      617.29      604.64      8.57 o 
   3   1   8      350.47      361.23      8.41 o 
   4   1   8      233.49      229.61      6.89 o 
   5   1   8      291.62      276.87      9.77 o 
   6   1   8      297.40      305.18     14.97 o 
   7   1   8       11.61       10.21      3.60 o 
   8   1   8       16.10       22.33      7.47 o 
   9   1   8       11.12       16.61      6.89 o 
  10   1   8        2.63        5.33      6.56 o 
  11   1   8        1.37       11.19      7.11 o 
 -11   2   8        0.21        0.47      6.00 o 
 -10   2   8       18.69       24.32      6.62 o 
  -9   2   8       15.33       12.94      5.21 o 
  -8   2   8       74.77       87.32      9.78 o 
  -7   2   8      103.90      105.91      7.90 o 
  -6   2   8       33.37       50.19      5.62 o 
  -5   2   8      298.19      268.91     11.00 o 
  -4   2   8      317.51      319.11      8.29 o 
  -3   2   8       28.43       34.39      4.01 o 
  -2   2   8     1211.19     1226.83     25.84 o 
  -1   2   8      401.82      406.47     10.93 o 
   0   2   8      122.94      114.47      4.83 o 
   1   2   8      387.26      417.87      8.11 o 
   2   2   8     1220.23     1220.38     19.38 o 
   3   2   8       27.03       35.02      3.66 o 
   4   2   8      312.96      320.85      9.84 o 
   5   2   8      294.63      261.60      9.66 o 
   6   2   8       32.91       47.91      5.77 o 
   7   2   8      103.84      110.07      9.35 o 
   8   2   8       75.66       93.66     12.75 o 
   9   2   8       15.80       15.14      7.90 o 
  10   2   8       18.40       27.83      8.64 o 
  11   2   8        0.24        6.54      8.56 o 
 -11   3   8        0.54        2.88      4.70 o 
 -10   3   8        0.64       -0.03      4.18 o 
  -9   3   8       19.39       17.48      5.61 o 
  -8   3   8       34.48       33.14      6.79 o 
  -7   3   8       63.53       68.39      7.10 o 
  -6   3   8       62.53       55.58      6.23 o 
  -5   3   8       72.28       73.89      6.59 o 
  -4   3   8       29.11       29.42      3.05 o 
  -3   3   8      285.24      313.15      9.11 o 
  -2   3   8      550.93      559.13     11.60 o 
  -1   3   8      741.81      760.79     16.14 o 
   0   3   8     3383.26     3257.79     25.77 o 
   1   3   8      732.28      743.81      8.32 o 
   2   3   8      560.84      554.56     10.32 o 
   3   3   8      276.60      308.32      7.57 o 
   4   3   8       29.86       29.63      4.28 o 
   5   3   8       74.32       83.89      6.39 o 
   6   3   8       63.12       64.49      7.49 o 
   7   3   8       65.47       73.02      8.80 o 
   8   3   8       35.68       39.61      7.31 o 
   9   3   8       19.63       17.06      6.73 o 
  10   3   8        0.72        5.74      6.49 o 
  11   3   8        0.55       11.25      7.62 o 
 -11   4   8        1.52        5.94      5.41 o 
 -10   4   8        2.51        2.46      4.42 o 
  -9   4   8        2.79        6.03      4.59 o 
  -8   4   8       13.57       11.82      5.09 o 
  -7   4   8       17.83       23.90      5.78 o 
  -6   4   8       27.28       23.50      4.30 o 
  -5   4   8       11.87       17.39      3.64 o 
  -4   4   8      140.47      142.40      7.43 o 
  -3   4   8        7.71       11.16      2.26 o 
  -2   4   8      513.15      503.33     11.81 o 
  -1   4   8     1305.21     1183.13     22.03 o 
   0   4   8      169.61      181.16      5.63 o 
   1   4   8     1310.19     1162.84     18.01 o 
   2   4   8      511.36      502.87      7.65 o 
   3   4   8        8.86       12.44      2.18 o 
   4   4   8      137.32      137.81      5.69 o 
   5   4   8       12.76       21.10      3.63 o 
   6   4   8       28.44       28.77      4.78 o 
   7   4   8       18.38       21.19      5.39 o 
   8   4   8       13.76       27.83      6.53 o 
   9   4   8        3.02       -0.07      9.40 o 
  10   4   8        2.49       14.86     11.95 o 
  11   4   8        1.49       -3.13      9.40 o 
 -11   5   8        0.29        6.49      5.23 o 
 -10   5   8        2.22        9.97      5.36 o 
  -9   5   8        0.42        0.28      4.21 o 
  -8   5   8        5.18        6.18      4.59 o 
  -7   5   8       11.20        9.85      4.80 o 
  -6   5   8        3.93        5.22      2.97 o 
  -5   5   8       64.05       49.61      5.67 o 
  -4   5   8        3.28        6.78      2.73 o 
  -3   5   8       29.07       27.99      3.59 o 
  -2   5   8      167.92      177.31      9.28 o 
  -1   5   8       34.09       39.10      3.87 o 
   0   5   8      106.52      109.98      5.46 o 
   1   5   8       34.86       29.62      2.64 o 
   2   5   8      168.10      161.99      7.25 o 
   3   5   8       28.08       28.67      4.16 o 
   4   5   8        3.27        9.92      3.36 o 
   5   5   8       64.07       46.50      6.28 o 
   6   5   8        4.17        7.05      4.05 o 
   7   5   8       11.11       10.40      4.56 o 
   8   5   8        5.16        4.76      6.47 o 
   9   5   8        0.37        5.97      6.69 o 
  10   5   8        2.16       12.24     11.00 o 
  11   5   8        0.30        4.01     11.14 o 
 -10   6   8        0.92        4.95      5.09 o 
  -9   6   8        2.43       10.44      7.07 o 
  -8   6   8       16.18       16.91      5.81 o 
  -7   6   8        2.16        0.54      3.81 o 
  -6   6   8       95.92       91.59     10.33 o 
  -5   6   8       17.19       19.51      4.12 o 
  -4   6   8      374.98      343.10     12.39 o 
  -3   6   8      144.86      126.62      8.41 o 
  -2   6   8      486.64      477.46     25.24 o 
  -1   6   8      141.63      160.97     11.65 o 
   0   6   8      100.50       79.94      6.64 o 
   1   6   8      142.63      156.44     13.24 o 
   2   6   8      479.19      483.03     15.86 o 
   3   6   8      148.36      125.81     10.14 o 
   4   6   8      374.87      347.44     21.37 o 
   5   6   8       17.28       22.66      5.10 o 
   6   6   8       98.13      106.80     10.84 o 
   7   6   8        1.90        3.63      4.16 o 
   8   6   8       16.83       15.68      5.57 o 
   9   6   8        2.28        0.99      7.09 o 
  10   6   8        0.91        6.12     10.56 o 
 -10   7   8        1.55        3.88      5.11 o 
  -9   7   8        1.99        4.53      4.99 o 
  -8   7   8        3.92        0.25      4.31 o 
  -7   7   8       13.73        6.78      4.58 o 
  -6   7   8       54.39       50.93      8.91 o 
  -5   7   8       53.28       50.76      8.26 o 
  -4   7   8       45.94       43.98      5.75 o 
  -3   7   8      160.13      171.19      9.55 o 
  -2   7   8       37.40       44.82      8.27 o 
  -1   7   8      163.82      162.95     12.52 o 
   0   7   8        1.24       -0.92      2.47 o 
   1   7   8      160.61      153.08     10.68 o 
   2   7   8       39.87       41.59      6.18 o 
   3   7   8      159.64      175.41     12.24 o 
   4   7   8       45.50       51.15      8.89 o 
   5   7   8       54.46       58.99     10.27 o 
   6   7   8       55.36       58.12     10.08 o 
   7   7   8       14.27       13.95      6.03 o 
   8   7   8        4.19        2.64      5.81 o 
   9   7   8        2.09        3.49      6.30 o 
  10   7   8        1.59        7.65     13.47 o 
  -9   8   8        5.40        5.13      4.99 o 
  -8   8   8       11.87       10.05      5.70 o 
  -7   8   8       14.27       13.19      5.73 o 
  -6   8   8       14.34       15.75      5.63 o 
  -5   8   8       76.76       66.81      9.78 o 
  -4   8   8        4.71        9.54      3.70 o 
  -3   8   8       24.95       28.06      5.29 o 
  -2   8   8      113.21       89.03     11.71 o 
  -1   8   8       92.35       94.17     12.39 o 
   0   8   8       86.85       84.98     12.44 o 
   1   8   8       90.88       89.00      8.28 o 
   2   8   8      112.97      101.72      9.03 o 
   3   8   8       25.26       29.23      7.03 o 
   4   8   8        4.71        7.41      5.30 o 
   5   8   8       78.16       72.42     11.51 o 
   6   8   8       14.00       12.83      6.44 o 
   7   8   8       14.23       14.53      7.61 o 
   8   8   8       11.70       14.57      7.11 o 
   9   8   8        5.32       11.54      7.82 o 
  -9   9   8        5.71        8.29      5.88 o 
  -8   9   8        3.08        4.98      5.42 o 
  -7   9   8        7.41        6.44      4.98 o 
  -6   9   8        8.89       12.94      5.96 o 
  -5   9   8       33.80       29.28      7.13 o 
  -4   9   8       18.27       21.26      7.19 o 
  -3   9   8       10.99       19.02      5.08 o 
  -2   9   8       39.91       42.37      9.12 o 
  -1   9   8       83.12       84.38     13.40 o 
   0   9   8        2.05        6.28      7.28 o 
   1   9   8       80.93       74.33     12.30 o 
   2   9   8       41.07       40.05      9.80 o 
   3   9   8       10.76       11.19      5.87 o 
   4   9   8       18.64       18.56      6.83 o 
   5   9   8       33.28       35.44      9.07 o 
   6   9   8        9.01       12.73      7.43 o 
   7   9   8        7.25        9.50      6.53 o 
   8   9   8        3.08        2.93      6.30 o 
   9   9   8        5.76       10.90      7.36 o 
  -8  10   8        0.94       -1.11      5.05 o 
  -7  10   8        3.37        6.88      5.52 o 
  -6  10   8       17.53       25.13      7.69 o 
  -5  10   8       26.78       20.19      6.35 o 
  -4  10   8       28.55       28.25      7.31 o 
  -3  10   8        0.35        5.72      4.05 o 
  -2  10   8       41.00       45.33      8.37 o 
  -1  10   8       10.17       13.35      7.01 o 
   0  10   8       11.85       13.63      6.72 o 
   1  10   8       10.11        8.35      6.58 o 
   2  10   8       40.38       38.68      9.85 o 
   3  10   8        0.37       11.73     12.46 o 
   4  10   8       28.62       43.27     16.68 o 
   5  10   8       27.14       27.87      8.29 o 
   6  10   8       17.86       26.68      8.77 o 
   7  10   8        3.36        6.03      6.36 o 
   8  10   8        0.92        0.18      6.39 o 
  -7  11   8        2.04        5.18      5.82 o 
  -6  11   8       15.79       18.56      6.86 o 
  -5  11   8       34.74       32.38      8.10 o 
  -4  11   8       73.06       71.18     11.61 o 
  -3  11   8        4.41        8.54      5.76 o 
  -2  11   8       53.20       57.20      8.61 o 
  -1  11   8        4.00        3.26      6.14 o 
   0  11   8       21.30       32.39      9.76 o 
   1  11   8        4.02       12.03      7.44 o 
   2  11   8       52.87       58.12     18.86 o 
   3  11   8        4.33        5.03     10.71 o 
   4  11   8       74.49       98.62     24.76 o 
   5  11   8       34.82       49.60     19.08 o 
   6  11   8       16.18       19.59     15.22 o 
   7  11   8        2.01        5.61     14.79 o 
  -6  12   8        9.50        5.79      5.79 o 
  -5  12   8       33.50       30.25      8.11 o 
  -4  12   8       29.19       21.93      7.67 o 
  -3  12   8       26.20       27.48      8.45 o 
  -2  12   8        1.59        7.37      6.41 o 
  -1  12   8       11.80       23.97     10.20 o 
   0  12   8        0.55        6.42      7.09 o 
   1  12   8       11.67       17.05      8.58 o 
   2  12   8        1.51        3.50     12.53 o 
   3  12   8       26.35       48.00     19.23 o 
   4  12   8       29.64       28.41     16.53 o 
   5  12   8       33.83       69.92     22.29 o 
   6  12   8        9.62       24.18     15.59 o 
  -5  13   8        4.31       12.08      6.44 o 
  -4  13   8       10.12       13.44      6.59 o 
  -3  13   8        2.13       -0.10      5.86 o 
  -2  13   8        8.56        6.78      6.27 o 
  -1  13   8        1.21       -0.66      9.91 o 
   0  13   8        2.68        2.72      7.23 o 
   1  13   8        1.30        8.26      8.07 o 
   2  13   8        8.33       28.63     16.39 o 
   3  13   8        2.18        4.59     11.80 o 
   4  13   8       10.17       14.20     14.20 o 
   5  13   8        4.50       -2.04     11.14 o 
  -3  14   8       11.73        8.44      8.38 o 
  -2  14   8        4.64       11.68      8.28 o 
  -1  14   8       11.81       19.14      8.60 o 
   0  14   8        0.81        3.63      9.94 o 
   1  14   8       11.91       15.88     14.35 o 
   2  14   8        4.50       20.39     12.97 o 
   3  14   8       11.78       19.16     14.35 o 
   1   0   9     1552.47     1676.33     16.64 o 
   2   0   9      899.03      949.19     13.46 o 
   3   0   9     1783.24     1729.45     18.17 o 
   4   0   9     1052.67     1134.86     15.55 o 
   5   0   9      314.73      297.75      8.49 o 
   6   0   9       40.81       54.71      5.03 o 
   7   0   9       13.50       23.14      4.49 o 
   8   0   9        4.68        7.81      4.56 o 
   9   0   9        0.13        8.39      6.13 o 
  10   0   9        1.46        6.39      7.00 o 
  11   0   9        0.05        4.51      6.68 o 
 -11   1   9        0.82        3.38      6.72 o 
 -10   1   9        0.64        5.85      7.05 o 
  -9   1   9        2.42        3.16      4.09 o 
  -8   1   9       36.74       48.58      6.64 o 
  -7   1   9       31.17       31.27      5.17 o 
  -6   1   9       71.18       79.49      6.50 o 
  -5   1   9      191.51      198.99      9.92 o 
  -4   1   9      192.14      218.79      7.00 o 
  -3   1   9      124.55      130.15      5.32 o 
  -2   1   9     1376.75     1475.30     18.41 o 
  -1   1   9      362.80      368.10      9.69 o 
   0   1   9     2712.92     2764.66     36.51 o 
   1   1   9      367.08      378.45     10.22 o 
   2   1   9     1352.91     1474.06     19.46 o 
   3   1   9      124.07      124.52      4.53 o 
   4   1   9      191.33      225.08      6.68 o 
   5   1   9      191.47      195.75      8.21 o 
   6   1   9       71.39       81.15      7.10 o 
   7   1   9       31.18       29.80      6.36 o 
   8   1   9       35.45       45.48      9.33 o 
   9   1   9        2.46        3.11      6.54 o 
  10   1   9        0.66        1.08      6.47 o 
  11   1   9        0.86        4.99      6.92 o 
 -11   2   9        0.55        3.10      7.24 o 
 -10   2   9        3.59       13.83      5.50 o 
  -9   2   9        7.59        6.67      4.40 o 
  -8   2   9       10.81       19.57      4.73 o 
  -7   2   9       55.30       64.66      7.29 o 
  -6   2   9      239.18      223.94      9.76 o 
  -5   2   9       38.49       51.89      5.59 o 
  -4   2   9      191.27      179.47      8.78 o 
  -3   2   9       64.13       63.08      4.15 o 
  -2   2   9      255.68      290.46      8.46 o 
  -1   2   9      190.35      186.55      6.34 o 
   0   2   9      301.21      306.95      8.31 o 
   1   2   9      181.87      186.01      6.73 o 
   2   2   9      255.91      279.70      7.43 o 
   3   2   9       60.36       61.30      5.04 o 
   4   2   9      191.34      167.00      7.33 o 
   5   2   9       38.52       38.44      4.74 o 
   6   2   9      237.40      244.67     12.74 o 
   7   2   9       54.87       63.75      8.05 o 
   8   2   9       10.85       20.25      7.52 o 
   9   2   9        7.27        9.68      6.84 o 
  10   2   9        3.73        6.09      6.63 o 
  11   2   9        0.54        1.66      6.73 o 
 -11   3   9        3.66        9.55      5.61 o 
 -10   3   9       18.50       16.67      5.83 o 
  -9   3   9        8.74       10.26      5.06 o 
  -8   3   9       29.98       27.93      6.35 o 
  -7   3   9       26.83       37.01      5.81 o 
  -6   3   9       39.73       47.26      5.84 o 
  -5   3   9      217.44      207.00     14.22 o 
  -4   3   9      234.74      200.77      6.73 o 
  -3   3   9       41.75       45.12      4.00 o 
  -2   3   9      645.10      632.11     12.86 o 
  -1   3   9      449.01      390.81     11.88 o 
   0   3   9      548.14      632.04     20.31 o 
   1   3   9      446.08      402.77      7.92 o 
   2   3   9      629.14      637.24     10.74 o 
   3   3   9       40.89       45.31      4.32 o 
   4   3   9      236.97      223.27      8.46 o 
   5   3   9      217.81      212.68      9.10 o 
   6   3   9       38.74       66.36      7.66 o 
   7   3   9       27.70       39.96      6.80 o 
   8   3   9       29.37       24.83      6.13 o 
   9   3   9        8.56       13.46      7.41 o 
  10   3   9       18.52       11.11      7.05 o 
  11   3   9        3.63       12.82     11.51 o 
 -11   4   9        0.62        3.28      4.93 o 
 -10   4   9        2.56        3.35      5.05 o 
  -9   4   9       10.30       10.11      4.99 o 
  -8   4   9        1.66        2.50      3.96 o 
  -7   4   9       33.00       36.31      6.87 o 
  -6   4   9       11.66        9.27      3.47 o 
  -5   4   9       62.34       73.93      6.98 o 
  -4   4   9       26.30       34.91      5.27 o 
  -3   4   9      323.79      334.87      9.00 o 
  -2   4   9       49.52       55.16      4.97 o 
  -1   4   9      429.78      472.80     13.94 o 
   0   4   9      686.12      665.66      9.98 o 
   1   4   9      435.19      466.33      8.10 o 
   2   4   9       47.23       47.72      3.57 o 
   3   4   9      324.54      334.15      7.87 o 
   4   4   9       23.67       35.32      3.78 o 
   5   4   9       62.17       72.12      5.49 o 
   6   4   9       12.70       13.54      5.79 o 
   7   4   9       33.82       38.56      8.92 o 
   8   4   9        1.64        2.48      6.74 o 
   9   4   9       10.50       14.79     11.51 o 
  10   4   9        2.63        0.29     11.29 o 
  11   4   9        0.61       -0.87      8.74 o 
 -10   5   9        1.10        0.28      4.78 o 
  -9   5   9        2.35        4.38      4.29 o 
  -8   5   9        4.51        9.67      5.16 o 
  -7   5   9       70.22       56.30      8.67 o 
  -6   5   9        7.95        5.33      3.11 o 
  -5   5   9      107.90       94.71      7.46 o 
  -4   5   9        7.34        7.14      3.02 o 
  -3   5   9      157.59      141.61      7.77 o 
  -2   5   9       36.79       39.40      5.10 o 
  -1   5   9      371.44      361.07     12.51 o 
   0   5   9       47.17       46.67      3.87 o 
   1   5   9      374.21      349.94      9.64 o 
   2   5   9       37.42       35.63      3.48 o 
   3   5   9      154.70      136.41      8.56 o 
   4   5   9        7.58        9.52      3.42 o 
   5   5   9      105.66      104.52      9.89 o 
   6   5   9        7.97        4.06      3.84 o 
   7   5   9       70.20       84.10     12.20 o 
   8   5   9        4.66       11.08      7.27 o 
   9   5   9        2.34       10.64      7.73 o 
  10   5   9        1.10        7.58      9.83 o 
 -10   6   9        0.52        4.85      5.15 o 
  -9   6   9        1.71        3.98      4.69 o 
  -8   6   9        3.99        5.15      4.85 o 
  -7   6   9        5.62        2.37      4.15 o 
  -6   6   9        3.39        5.00      4.52 o 
  -5   6   9        0.16        1.89      2.93 o 
  -4   6   9       66.07       56.56      6.54 o 
  -3   6   9       76.37       67.04      7.00 o 
  -2   6   9       43.33       53.31      9.69 o 
  -1   6   9      193.45      180.51     12.54 o 
   0   6   9      386.64      335.27     17.41 o 
   1   6   9      194.72      188.99     11.08 o 
   2   6   9       40.99       55.11      6.26 o 
   3   6   9       77.02       70.20      8.43 o 
   4   6   9       68.72       62.79      8.66 o 
   5   6   9        0.20        3.61      4.10 o 
   6   6   9        3.61        5.85      4.29 o 
   7   6   9        5.68        2.16      4.32 o 
   8   6   9        4.07        5.11      4.99 o 
   9   6   9        1.72        6.23      6.82 o 
  10   6   9        0.55       10.71     10.78 o 
 -10   7   9        0.41        5.42      5.26 o 
  -9   7   9        5.23       -1.47      4.82 o 
  -8   7   9        2.84        3.13      4.72 o 
  -7   7   9        0.93       -1.73      3.66 o 
  -6   7   9        2.29        0.92      4.27 o 
  -5   7   9       17.88       17.25      4.14 o 
  -4   7   9       56.61       56.39      6.92 o 
  -3   7   9       15.60       16.35      4.16 o 
  -2   7   9       29.22       25.18      6.64 o 
  -1   7   9      297.13      279.11     16.68 o 
   0   7   9       63.80       43.07      8.80 o 
   1   7   9      296.47      293.89     18.00 o 
   2   7   9       28.83       28.14      5.23 o 
   3   7   9       16.27       18.40      5.75 o 
   4   7   9       57.67       47.38      8.29 o 
   5   7   9       19.86       22.58      6.67 o 
   6   7   9        2.25       11.51      6.04 o 
   7   7   9        0.85        1.50      5.08 o 
   8   7   9        2.82        6.26      5.96 o 
   9   7   9        5.18       -1.17      4.74 o 
  10   7   9        0.41       12.89     12.02 o 
  -9   8   9        0.64        2.24      5.25 o 
  -8   8   9        5.24       12.38      5.71 o 
  -7   8   9        9.09        5.67      5.08 o 
  -6   8   9        4.16        3.31      4.30 o 
  -5   8   9       82.16       83.47     10.96 o 
  -4   8   9      109.22      120.61     10.07 o 
  -3   8   9      298.09      256.19     12.46 o 
  -2   8   9       68.09       75.37     11.58 o 
  -1   8   9       82.58       79.70     12.19 o 
   0   8   9       35.34       37.40      8.78 o 
   1   8   9       81.25       87.72     12.85 o 
   2   8   9       66.75       61.14     11.26 o 
   3   8   9      294.07      272.70     27.97 o 
   4   8   9      112.34      110.46     12.82 o 
   5   8   9       82.71       94.70     12.10 o 
   6   8   9        4.61        6.15      5.62 o 
   7   8   9        9.52       17.17      7.08 o 
   8   8   9        5.26        0.01      5.98 o 
   9   8   9        0.60        1.89      6.87 o 
  -9   9   9        1.19        8.33      6.18 o 
  -8   9   9       11.90       11.32      5.81 o 
  -7   9   9        9.64       10.99      5.89 o 
  -6   9   9        9.77        6.07      5.27 o 
  -5   9   9       36.94       42.42      8.36 o 
  -4   9   9       29.96       32.68     10.44 o 
  -3   9   9        5.77        5.44      4.13 o 
  -2   9   9       42.84       37.34      9.40 o 
  -1   9   9       39.78       47.68     10.25 o 
   0   9   9      196.62      183.68     19.41 o 
   1   9   9       40.11       44.32     10.35 o 
   2   9   9       42.71       51.26     14.02 o 
   3   9   9        5.83       10.85     10.49 o 
   4   9   9       30.11       30.59     15.15 o 
   5   9   9       36.85       42.39     16.46 o 
   6   9   9        9.99       12.99      6.87 o 
   7   9   9        9.67       12.31      6.98 o 
   8   9   9       12.34       12.51      6.82 o 
   9   9   9        1.16        4.81      6.81 o 
  -8  10   9        0.96        2.65      5.69 o 
  -7  10   9       21.22       22.88      6.98 o 
  -6  10   9        2.19       -0.46      4.66 o 
  -5  10   9        2.55        8.36      5.32 o 
  -4  10   9       11.14       15.82      6.07 o 
  -3  10   9       34.72       35.15      6.80 o 
  -2  10   9        0.73        5.27      6.12 o 
  -1  10   9      113.97      113.77     15.32 o 
   0  10   9        0.89        6.86      6.61 o 
   1  10   9      115.98       98.45     14.84 o 
   2  10   9        0.75       -1.13      5.67 o 
   3  10   9       35.42       28.55     14.35 o 
   4  10   9       10.86       18.28     12.67 o 
   5  10   9        2.43       10.05     11.87 o 
   6  10   9        2.17       10.63     13.40 o 
   7  10   9       21.58       24.98     15.81 o 
   8  10   9        0.94       -0.80     13.98 o 
  -7  11   9        0.91        1.11      5.42 o 
  -6  11   9        6.80        6.63      5.72 o 
  -5  11   9       12.78        8.18      5.78 o 
  -4  11   9       23.88       34.45      8.54 o 
  -3  11   9       27.88       36.15      8.64 o 
  -2  11   9       52.92       53.36      8.50 o 
  -1  11   9       11.27       11.08      7.50 o 
   0  11   9        0.95        5.57      7.04 o 
   1  11   9       11.31       17.09      8.60 o 
   2  11   9       51.48       53.22     14.02 o 
   3  11   9       27.76       29.72     16.02 o 
   4  11   9       23.56       24.76     15.59 o 
   5  11   9       12.78       20.10     15.30 o 
   6  11   9        6.91        7.28     12.16 o 
   7  11   9        0.91        6.41     12.97 o 
  -6  12   9       18.14       21.56      8.10 o 
  -5  12   9        3.79        7.53      6.26 o 
  -4  12   9       15.79       10.99      6.42 o 
  -3  12   9       23.74       32.07      8.81 o 
  -2  12   9        5.86        7.87      6.57 o 
  -1  12   9        8.01        8.31      7.68 o 
   0  12   9        7.43        2.27      6.13 o 
   1  12   9        7.71       10.26      8.81 o 
   2  12   9        5.80       11.87     11.22 o 
   3  12   9       23.61       34.96     17.26 o 
   4  12   9       15.82       18.94     13.69 o 
   5  12   9        3.79        6.85     12.60 o 
   6  12   9       18.20       25.27     17.26 o 
  -5  13   9       23.42       18.40      8.27 o 
  -4  13   9        8.72       12.19      6.79 o 
  -3  13   9        8.89       11.11      6.66 o 
  -2  13   9       16.53        8.24      6.61 o 
  -1  13   9        2.18        4.54      7.46 o 
   0  13   9        6.60        3.97      7.36 o 
   1  13   9        1.96        0.51      7.58 o 
   2  13   9       16.98       24.76     15.00 o 
   3  13   9        8.77       21.78     15.22 o 
   4  13   9        8.86        5.54     12.31 o 
  -2  14   9        1.90        6.78      6.97 o 
  -1  14   9        1.84        6.56      8.06 o 
   0  14   9        6.13        7.00      9.34 o 
   1  14   9        1.73        3.17      8.30 o 
   2  14   9        2.03        8.23     13.11 o 
   0   0  10      117.12      156.64      9.01 o 
   1   0  10       48.17       59.84      3.74 o 
   2   0  10       99.05      104.11      4.46 o 
   3   0  10      228.98      230.29      7.40 o 
   4   0  10      330.27      286.30      7.99 o 
   5   0  10       95.88       92.98      5.33 o 
   6   0  10      105.50      145.93      6.71 o 
   7   0  10       55.94       64.37      6.76 o 
   8   0  10        7.86        7.54      4.89 o 
   9   0  10        0.17        1.08      6.56 o 
  10   0  10        3.64        0.14      8.38 o 
  11   0  10        0.82       -1.75      6.23 o 
 -11   1  10        2.26        7.08      6.94 o 
 -10   1  10        0.86        2.62      5.58 o 
  -9   1  10        2.58        4.45      4.46 o 
  -8   1  10        5.94        8.83      4.25 o 
  -7   1  10       18.43       23.81      4.69 o 
  -6   1  10       48.90       50.26      5.76 o 
  -5   1  10      271.28      259.09      8.10 o 
  -4   1  10       19.83       19.67      2.86 o 
  -3   1  10       64.03       75.44      4.70 o 
  -2   1  10      147.24      152.05      8.00 o 
  -1   1  10       17.25       24.14      3.26 o 
   0   1  10      332.91      298.44      8.68 o 
   1   1  10       19.28       18.36      5.12 o 
   2   1  10      147.81      147.00      4.26 o 
   3   1  10       63.26       67.35      4.77 o 
   4   1  10       18.43       21.33      2.77 o 
   5   1  10      271.33      243.93      7.44 o 
   6   1  10       50.82       57.66      6.32 o 
   7   1  10       18.23       17.72      5.54 o 
   8   1  10        5.95        4.05      4.83 o 
   9   1  10        2.53       -0.55      5.00 o 
  10   1  10        0.86        7.03      7.11 o 
  11   1  10        2.32        4.82      7.00 o 
 -11   2  10        1.25        6.10      7.89 o 
 -10   2  10        9.06        9.90      5.42 o 
  -9   2  10       11.50       17.84      6.04 o 
  -8   2  10       41.85       44.52      6.69 o 
  -7   2  10      175.32      151.73      9.58 o 
  -6   2  10        0.09        3.72      2.73 o 
  -5   2  10       43.87       34.94      4.81 o 
  -4   2  10       29.23       33.67      3.54 o 
  -3   2  10      124.71      131.57      5.62 o 
  -2   2  10        7.77        7.78      2.12 o 
  -1   2  10     1045.42     1092.05     28.56 o 
   0   2  10        2.89        4.91      1.82 o 
   1   2  10     1037.63     1054.65     16.86 o 
   2   2  10        8.06        6.44      1.86 o 
   3   2  10      122.88      128.02      6.94 o 
   4   2  10       29.82       34.76      4.45 o 
   5   2  10       45.90       36.29      4.95 o 
   6   2  10        0.19        0.30      2.94 o 
   7   2  10      175.30      156.35      9.66 o 
   8   2  10       41.07       56.04     10.42 o 
   9   2  10       11.33       17.41      7.80 o 
  10   2  10        8.84       11.05      7.05 o 
  11   2  10        1.20       13.30      8.16 o 
 -11   3  10        1.30       -0.51      5.34 o 
 -10   3  10        1.31        3.46      4.77 o 
  -9   3  10       58.34       61.91      9.40 o 
  -8   3  10        3.01        1.72      4.15 o 
  -7   3  10       78.34       78.10      7.86 o 
  -6   3  10       52.92       40.91      5.79 o 
  -5   3  10      109.81      105.38      7.19 o 
  -4   3  10       11.28       12.54      2.59 o 
  -3   3  10      202.71      194.07      6.96 o 
  -2   3  10       12.19       18.19      3.07 o 
  -1   3  10      460.56      445.34     13.17 o 
   0   3  10       23.97       34.43      3.67 o 
   1   3  10      447.12      432.61      8.85 o 
   2   3  10       13.80       20.35      2.77 o 
   3   3  10      207.49      197.82      7.43 o 
   4   3  10       12.36       16.09      3.22 o 
   5   3  10      113.90      122.19      7.74 o 
   6   3  10       52.94       54.46      6.63 o 
   7   3  10       76.82       84.76      9.29 o 
   8   3  10        2.79        3.81      5.20 o 
   9   3  10       57.60       59.95     16.83 o 
  10   3  10        1.30        8.23      9.83 o 
  11   3  10        1.32        9.83     10.34 o 
 -10   4  10        0.04        6.58      5.04 o 
  -9   4  10        2.93        2.74      4.34 o 
  -8   4  10       34.96       29.80      6.68 o 
  -7   4  10        2.25        7.29      3.72 o 
  -6   4  10        7.38       10.22      3.54 o 
  -5   4  10       28.50       27.80      4.85 o 
  -4   4  10       41.77       50.81      5.95 o 
  -3   4  10      298.77      267.05      8.44 o 
  -2   4  10      163.45      157.73      7.18 o 
  -1   4  10      270.95      282.91     13.41 o 
   0   4  10      870.93      825.48     19.60 o 
   1   4  10      270.62      296.45      8.86 o 
   2   4  10      156.89      158.07      7.30 o 
   3   4  10      299.29      263.67     18.52 o 
   4   4  10       43.10       54.84      7.09 o 
   5   4  10       28.23       28.61      5.78 o 
   6   4  10        7.06        0.95      4.88 o 
   7   4  10        2.21       10.38      6.90 o 
   8   4  10       34.14       37.47      9.63 o 
   9   4  10        3.06        4.52     10.12 o 
  10   4  10        0.04        5.61     10.85 o 
 -10   5  10        0.29        2.63      5.02 o 
  -9   5  10        0.03        2.89      4.68 o 
  -8   5  10        2.65        3.29      4.24 o 
  -7   5  10       13.79        8.65      4.80 o 
  -6   5  10       56.07       59.31      7.08 o 
  -5   5  10       30.30       31.67      5.22 o 
  -4   5  10       69.11       72.56      7.23 o 
  -3   5  10       75.92       72.84      7.14 o 
  -2   5  10      130.90      133.55     16.27 o 
  -1   5  10       42.12       45.76      5.97 o 
   0   5  10       40.12       46.88      6.36 o 
   1   5  10       42.04       48.16      6.71 o 
   2   5  10      125.42      116.83      6.38 o 
   3   5  10       74.49       62.72      5.98 o 
   4   5  10       66.76       77.85      6.82 o 
   5   5  10       29.93       34.20      5.61 o 
   6   5  10       57.20       74.14     11.51 o 
   7   5  10       14.06       17.13      7.39 o 
   8   5  10        2.71        7.00      6.89 o 
   9   5  10        0.01        0.36      9.76 o 
  10   5  10        0.29        6.99     10.93 o 
 -10   6  10        1.39        2.40      5.28 o 
  -9   6  10        4.58        3.66      4.83 o 
  -8   6  10       17.95       16.93      6.27 o 
  -7   6  10       11.39        7.54      5.08 o 
  -6   6  10       39.96       38.77      7.33 o 
  -5   6  10       56.51       51.64      6.87 o 
  -4   6  10       93.99       72.22      7.42 o 
  -3   6  10       12.42        9.89      3.54 o 
  -2   6  10      172.86      152.50     17.85 o 
  -1   6  10      158.59      159.13     12.32 o 
   0   6  10       13.34       15.77      4.48 o 
   1   6  10      154.53      156.21     10.91 o 
   2   6  10      172.64      133.02     14.16 o 
   3   6  10       11.07        9.07      3.99 o 
   4   6  10       95.38       75.29      8.35 o 
   5   6  10       55.59       50.52      8.52 o 
   6   6  10       39.61       39.33      7.87 o 
   7   6  10       10.84       10.10      5.92 o 
   8   6  10       17.73       24.69     13.69 o 
   9   6  10        4.48        1.31     10.49 o 
  -9   7  10        1.14        0.59      4.58 o 
  -8   7  10        1.61       -0.27      4.61 o 
  -7   7  10        4.96        6.20      4.99 o 
  -6   7  10       58.34       53.59      8.78 o 
  -5   7  10        3.01        4.49      3.67 o 
  -4   7  10       84.17       81.98      8.28 o 
  -3   7  10       48.23       46.32      6.77 o 
  -2   7  10       17.26       26.83     10.23 o 
  -1   7  10       95.41       88.58     12.12 o 
   0   7  10      134.84      133.46     14.44 o 
   1   7  10       93.33       81.89     12.21 o 
   2   7  10       16.76       21.86      7.49 o 
   3   7  10       46.40       45.09     14.13 o 
   4   7  10       81.94       98.66     11.23 o 
   5   7  10        3.06        5.39      5.57 o 
   6   7  10       58.80       71.02     12.42 o 
   7   7  10        4.97        4.40      8.34 o 
   8   7  10        1.67        0.62      5.77 o 
   9   7  10        1.07       -4.08     10.27 o 
  -9   8  10        2.04        6.56      5.77 o 
  -8   8  10        2.12        7.83      5.64 o 
  -7   8  10       10.18        9.72      5.30 o 
  -6   8  10        0.08        1.65      4.51 o 
  -5   8  10       14.96       17.57      6.22 o 
  -4   8  10      121.53      115.18      9.57 o 
  -3   8  10       60.01       63.04      8.01 o 
  -2   8  10      175.83      154.75     14.65 o 
  -1   8  10       50.87       40.91      9.43 o 
   0   8  10      300.71      254.34     24.80 o 
   1   8  10       47.82       47.34     13.66 o 
   2   8  10      174.08      136.76     20.07 o 
   3   8  10       57.99       70.87     18.28 o 
   4   8  10      119.46      107.36     22.94 o 
   5   8  10       15.11       20.03     12.46 o 
   6   8  10        0.10        2.40     10.78 o 
   7   8  10        9.95       14.72      6.52 o 
   8   8  10        2.20        3.93      5.75 o 
   9   8  10        1.99        2.34      5.53 o 
  -8   9  10        5.94        4.11      5.52 o 
  -7   9  10        0.28        4.19      4.98 o 
  -6   9  10       28.67       21.04      7.04 o 
  -5   9  10       14.22       16.31      6.11 o 
  -4   9  10       10.13        8.50      5.41 o 
  -3   9  10       11.48       17.97      5.34 o 
  -2   9  10       22.27       20.29      6.89 o 
  -1   9  10      169.06      180.61     16.53 o 
   0   9  10      112.98      101.02     16.10 o 
   1   9  10      166.94      156.46     17.95 o 
   2   9  10       23.21       17.65      7.87 o 
   3   9  10       11.62       18.72     12.82 o 
   4   9  10        9.79       13.84     11.51 o 
   5   9  10       14.85       14.57     12.89 o 
   6   9  10       28.42       24.98     13.98 o 
   7   9  10        0.32        5.24     12.16 o 
   8   9  10        6.01        9.98     14.42 o 
  -8  10  10        0.27        1.43      5.58 o 
  -7  10  10        5.09        7.20      5.94 o 
  -6  10  10       14.76       20.80      7.24 o 
  -5  10  10        6.36       13.34      5.78 o 
  -4  10  10       17.21       18.17      6.62 o 
  -3  10  10       11.49       17.72      5.32 o 
  -2  10  10       17.98       18.75      6.66 o 
  -1  10  10       12.67       20.44      7.89 o 
   0  10  10       46.58       54.11     11.67 o 
   1  10  10       12.47        8.38      6.76 o 
   2  10  10       17.45        8.83      7.59 o 
   3  10  10       11.19       19.96     14.28 o 
   4  10  10       17.54       26.15     15.44 o 
   5  10  10        6.10        2.19     11.07 o 
   6  10  10       15.19        4.95     12.46 o 
   7  10  10        4.98        4.52     13.98 o 
   8  10  10        0.26        4.81     13.47 o 
  -7  11  10        4.41       16.07      6.82 o 
  -6  11  10        5.19        6.15      5.84 o 
  -5  11  10       17.09       14.86      6.65 o 
  -4  11  10       11.05        9.10      6.42 o 
  -3  11  10       22.20       25.03      7.93 o 
  -2  11  10        1.46        3.48      5.38 o 
  -1  11  10       11.30       16.56      8.59 o 
   0  11  10        3.32        1.60      6.05 o 
   1  11  10       10.78       14.19      9.07 o 
   2  11  10        1.39       -2.68      6.09 o 
   3  11  10       21.73       54.12     19.67 o 
   4  11  10       10.74       25.57     16.53 o 
   5  11  10       16.92       16.02     14.42 o 
   6  11  10        5.05        3.20     11.73 o 
   7  11  10        4.38       -5.17     12.89 o 
  -6  12  10       12.82       20.26      7.91 o 
  -5  12  10        9.66       16.35      7.25 o 
  -4  12  10       19.39       21.59      7.80 o 
  -3  12  10       11.27       24.00      8.57 o 
  -2  12  10        1.99        1.52      6.08 o 
  -1  12  10        3.38        3.78      7.09 o 
   0  12  10        8.37        9.20      8.34 o 
   1  12  10        3.52        0.05      6.69 o 
   2  12  10        1.76       11.00     13.91 o 
   3  12  10       11.18       19.01     15.22 o 
   4  12  10       18.92       27.97     17.48 o 
   5  12  10        9.36        7.36     13.77 o 
   6  12  10       12.80       23.75     20.69 o 
  -4  13  10       13.22       11.25      7.13 o 
  -3  13  10        6.13        7.17      6.39 o 
  -2  13  10        9.13       15.63      7.98 o 
  -1  13  10       10.15       21.61      9.09 o 
   0  13  10        9.98       14.92      8.87 o 
   1  13  10       10.22       18.46      9.49 o 
   2  13  10        9.11       19.59     14.42 o 
   3  13  10        6.45       -3.57     12.53 o 
   4  13  10       13.08       18.43     15.81 o 
  -1  14  10        2.00        4.27      9.65 o 
   0  14  10       18.93       23.23     10.54 o 
   1  14  10        1.98        6.44      8.57 o 
   1   0  11       72.90       72.04      4.14 o 
   2   0  11        2.76        2.38      1.51 o 
   3   0  11       47.08       57.76      4.02 o 
   4   0  11      258.09      265.28      8.70 o 
   5   0  11      183.78      156.96      6.53 o 
   6   0  11      225.63      207.11      9.15 o 
   7   0  11       22.34       20.58      5.98 o 
   8   0  11       28.34       34.20      7.61 o 
   9   0  11        2.32        0.48      4.95 o 
  10   0  11        0.41       -1.36      6.39 o 
  11   0  11        0.77       -2.98      6.24 o 
 -11   1  11        0.26        4.17      6.90 o 
 -10   1  11        0.61        3.36      6.40 o 
  -9   1  11        5.73        5.04      7.22 o 
  -8   1  11        0.25        2.36      4.81 o 
  -7   1  11       28.78       29.32      5.22 o 
  -6   1  11       48.97       56.23      6.12 o 
  -5   1  11       92.67       93.99      5.60 o 
  -4   1  11      123.47      122.46      5.73 o 
  -3   1  11       71.22       90.90      5.12 o 
  -2   1  11       25.21       29.16      3.53 o 
  -1   1  11      315.40      322.83     10.13 o 
   0   1  11       98.18       79.17      5.39 o 
   1   1  11      314.98      311.45      9.54 o 
   2   1  11       26.71       37.40      3.86 o 
   3   1  11       66.79       80.21      5.79 o 
   4   1  11      121.48      118.06      6.88 o 
   5   1  11       93.83      106.11      7.15 o 
   6   1  11       48.39       60.88      6.71 o 
   7   1  11       28.90       33.26      6.83 o 
   8   1  11        0.23        4.69      4.90 o 
   9   1  11        5.80       16.21      7.17 o 
  10   1  11        0.58        0.35      5.66 o 
  11   1  11        0.26        5.01      7.55 o 
 -11   2  11        1.22        9.32      7.79 o 
 -10   2  11        0.31       -0.76      6.55 o 
  -9   2  11        2.72        1.86      4.19 o 
  -8   2  11       10.62       17.38      4.87 o 
  -7   2  11        3.14        9.72      4.11 o 
  -6   2  11        0.21        2.00      2.74 o 
  -5   2  11       39.13       46.63      7.17 o 
  -4   2  11      138.57      129.72      7.25 o 
  -3   2  11       63.91       68.55      5.91 o 
  -2   2  11      647.79      617.60     13.40 o 
  -1   2  11       52.19       39.89      4.14 o 
   0   2  11     1294.32     1261.80     21.53 o 
   1   2  11       49.55       44.32      4.69 o 
   2   2  11      657.84      635.92     12.24 o 
   3   2  11       64.62       70.16      5.77 o 
   4   2  11      142.71      136.58      7.23 o 
   5   2  11       40.25       50.37      5.83 o 
   6   2  11        0.14        4.98      3.26 o 
   7   2  11        3.40        5.72      3.81 o 
   8   2  11       11.02       21.36      7.88 o 
   9   2  11        2.66        8.35      6.29 o 
  10   2  11        0.33        8.81     10.56 o 
  11   2  11        1.19        7.07     11.51 o 
 -10   3  11       14.03       12.93      5.66 o 
  -9   3  11       31.63       33.99      7.38 o 
  -8   3  11       15.26       18.74      5.91 o 
  -7   3  11       34.02       31.63      5.48 o 
  -6   3  11       64.33       65.54      7.15 o 
  -5   3  11        2.32        8.39      3.31 o 
  -4   3  11       58.98       57.03      6.21 o 
  -3   3  11      185.78      171.30      6.81 o 
  -2   3  11      104.44      113.51      6.71 o 
  -1   3  11      591.48      547.44     15.24 o 
   0   3  11       35.55       31.03      3.70 o 
   1   3  11      589.46      584.96     11.05 o 
   2   3  11      104.57      109.78      5.26 o 
   3   3  11      183.33      174.18      7.44 o 
   4   3  11       58.91       60.31      5.90 o 
   5   3  11        2.34        4.88      3.68 o 
   6   3  11       64.97       66.65      8.85 o 
   7   3  11       34.63       36.40      8.91 o 
   8   3  11       15.11       25.57     12.46 o 
   9   3  11       31.53       39.55     15.30 o 
  10   3  11       13.73       10.56     11.58 o 
 -10   4  11        0.24       -2.66      4.28 o 
  -9   4  11        4.84        4.31      4.76 o 
  -8   4  11        0.84        3.69      4.36 o 
  -7   4  11       20.31       22.02      4.96 o 
  -6   4  11       22.30       16.30      4.38 o 
  -5   4  11      178.24      171.76      9.61 o 
  -4   4  11       69.34       86.10      7.55 o 
  -3   4  11       14.05       22.98      3.54 o 
  -2   4  11      900.39      841.35     21.04 o 
  -1   4  11       27.27       36.34      5.38 o 
   0   4  11      956.27     1013.03     22.21 o 
   1   4  11       30.05       45.70      8.40 o 
   2   4  11      891.76      812.05     24.90 o 
   3   4  11       13.24       25.31      5.21 o 
   4   4  11       68.40       88.03      8.53 o 
   5   4  11      178.18      164.26     10.69 o 
   6   4  11       22.68       23.01      7.62 o 
   7   4  11       19.92       30.02     13.69 o 
   8   4  11        0.90        1.77      6.21 o 
   9   4  11        4.68        2.40      9.91 o 
  10   4  11        0.24        6.48     10.27 o 
 -10   5  11        6.29       11.95      5.89 o 
  -9   5  11        4.97        2.77      4.58 o 
  -8   5  11       12.32        9.54      5.48 o 
  -7   5  11        0.15        2.56      4.09 o 
  -6   5  11       70.38       65.20      7.56 o 
  -5   5  11        3.58        4.97      3.47 o 
  -4   5  11       31.44       20.55      4.62 o 
  -3   5  11        2.66        8.63      3.36 o 
  -2   5  11      147.31      144.16     10.10 o 
  -1   5  11       65.22       88.78     10.28 o 
   0   5  11      532.30      511.18     26.22 o 
   1   5  11       65.84       84.01      8.60 o 
   2   5  11      148.56      154.06     10.72 o 
   3   5  11        2.68        6.70      4.97 o 
   4   5  11       31.22       28.02      5.53 o 
   5   5  11        3.79        9.32      8.30 o 
   6   5  11       72.03       54.12     15.22 o 
   7   5  11        0.14        6.63      6.65 o 
   8   5  11       12.18       23.52      8.99 o 
   9   5  11        4.90       16.53     11.14 o 
  10   5  11        6.18       10.49      9.98 o 
 -10   6  11        0.21        5.87      5.87 o 
  -9   6  11        7.35        7.43      4.88 o 
  -8   6  11        0.25        4.36      4.72 o 
  -7   6  11        1.59        5.90      4.50 o 
  -6   6  11       16.10       22.39      6.48 o 
  -5   6  11       62.64       63.73      7.72 o 
  -4   6  11      117.29      114.33      9.05 o 
  -3   6  11       28.82       31.44      5.52 o 
  -2   6  11      186.27      199.03     12.27 o 
  -1   6  11      171.46      158.44     12.30 o 
   0   6  11       10.34        9.98      3.99 o 
   1   6  11      165.42      147.88     10.56 o 
   2   6  11      184.82      167.16     11.11 o 
   3   6  11       29.83       37.66     13.04 o 
   4   6  11      118.83      143.85     22.65 o 
   5   6  11       64.58       54.42      8.59 o 
   6   6  11       16.30       15.18      5.70 o 
   7   6  11        1.79       -7.36      8.96 o 
   8   6  11        0.23        4.52      9.76 o 
   9   6  11        7.30        9.18     11.65 o 
  -9   7  11        1.52        2.34      5.10 o 
  -8   7  11        0.99        2.28      4.90 o 
  -7   7  11        4.68        1.53      4.40 o 
  -6   7  11      143.98      158.05     14.79 o 
  -5   7  11       31.43       23.29      5.54 o 
  -4   7  11      149.15      154.04     10.56 o 
  -3   7  11       49.52       44.46      6.74 o 
  -2   7  11      175.08      181.31     15.28 o 
  -1   7  11      279.05      246.13     16.79 o 
   0   7  11      558.63      487.81     44.18 o 
   1   7  11      281.11      264.02     17.96 o 
   2   7  11      176.83      151.77     21.49 o 
   3   7  11       51.77       42.32     13.18 o 
   4   7  11      145.74      177.43     26.29 o 
   5   7  11       32.10       26.00     12.97 o 
   6   7  11      143.40      165.56     27.97 o 
   7   7  11        4.51       12.31     11.22 o 
   8   7  11        1.02        0.07     10.20 o 
   9   7  11        1.47        7.50     13.18 o 
  -9   8  11        4.00       12.02      6.39 o 
  -8   8  11       14.24       15.33      6.33 o 
  -7   8  11        7.72        5.94      5.31 o 
  -6   8  11        0.57        5.51      4.75 o 
  -5   8  11       16.32       16.52      5.96 o 
  -4   8  11       42.31       54.38      7.58 o 
  -3   8  11        7.30       10.95      4.76 o 
  -2   8  11      152.20      151.81     14.80 o 
  -1   8  11        3.69        5.71      5.57 o 
   0   8  11       67.77       54.78     10.51 o 
   1   8  11        3.23        2.46      5.58 o 
   2   8  11      153.05      147.98     17.33 o 
   3   8  11        7.03       10.63     10.05 o 
   4   8  11       43.58       46.03     16.10 o 
   5   8  11       15.41       30.08     14.20 o 
   6   8  11        0.64        7.65     11.58 o 
   7   8  11        7.62       -0.73      9.76 o 
   8   8  11       14.05        9.25     12.89 o 
   9   8  11        4.09        7.43     14.28 o 
  -8   9  11        5.47        9.18      5.88 o 
  -7   9  11        0.78        8.14      5.72 o 
  -6   9  11        1.16        0.72      5.07 o 
  -5   9  11       22.36       29.71      7.80 o 
  -4   9  11       28.92       34.03      6.52 o 
  -3   9  11       41.07       40.89      7.09 o 
  -2   9  11       17.99       13.85      7.04 o 
  -1   9  11       51.93       55.83     11.23 o 
   0   9  11       47.96       47.24     11.19 o 
   1   9  11       49.68       50.07     11.05 o 
   2   9  11       18.05       15.80      7.80 o 
   3   9  11       39.36       40.93     16.10 o 
   4   9  11       28.78       34.60     15.51 o 
   5   9  11       22.13       24.91     14.86 o 
   6   9  11        1.17       -3.13      8.96 o 
   7   9  11        0.81        7.28     12.24 o 
   8   9  11        5.49       10.93     14.06 o 
  -7  10  11        4.74        4.75      5.43 o 
  -6  10  11        2.12        9.70      6.29 o 
  -5  10  11        0.38        0.91      5.10 o 
  -4  10  11       27.64       32.33      8.22 o 
  -3  10  11       10.15       11.92      5.17 o 
  -2  10  11       79.14       61.88     10.34 o 
  -1  10  11       84.08       62.64     13.29 o 
   0  10  11        7.37        7.39      6.86 o 
   1  10  11       84.75       83.19     14.55 o 
   2  10  11       77.10       61.75     15.30 o 
   3  10  11       10.26       10.12     11.80 o 
   4  10  11       27.33       44.80     18.21 o 
   5  10  11        0.39        6.85     12.38 o 
   6  10  11        2.25       12.75     13.18 o 
   7  10  11        4.81        3.93     12.75 o 
  -6  11  11        0.39        0.48      6.00 o 
  -5  11  11        2.90        1.91      5.45 o 
  -4  11  11        1.20        2.58      5.08 o 
  -3  11  11        6.54        4.77      5.71 o 
  -2  11  11       13.51       21.12      8.62 o 
  -1  11  11        8.28        7.60      6.97 o 
   0  11  11        0.05        4.50      6.34 o 
   1  11  11        8.05        7.66      7.41 o 
   2  11  11       13.19       23.53     11.03 o 
   3  11  11        6.21       14.20     13.11 o 
   4  11  11        1.19        6.19     13.04 o 
   5  11  11        2.76       -8.74     11.07 o 
   6  11  11        0.38        0.95     14.20 o 
  -5  12  11        2.61       10.44      7.07 o 
  -4  12  11        0.93        3.89      5.85 o 
  -3  12  11        2.58        5.99      6.22 o 
  -2  12  11       10.95       13.57      5.74 o 
  -1  12  11        0.99        5.19      7.81 o 
   0  12  11        7.54        7.19      8.03 o 
   1  12  11        0.85       10.08      8.16 o 
   2  12  11       11.10       15.44     13.47 o 
   3  12  11        2.50        7.28     13.40 o 
   4  12  11        1.00        0.29     12.02 o 
   5  12  11        2.49        4.59     13.40 o 
  -3  13  11        3.45       10.55      7.24 o 
  -2  13  11       12.70       20.01      8.01 o 
  -1  13  11        3.70        2.59      8.19 o 
   0  13  11       11.28       10.75      8.49 o 
   1  13  11        3.69        0.95      7.45 o 
   2  13  11       12.54        3.79     13.26 o 
   3  13  11        3.52        4.08     12.38 o 
   0   0  12      467.19      489.01     17.99 o 
   1   0  12       44.45       59.88      4.40 o 
   2   0  12      183.15      197.92      8.04 o 
   3   0  12       26.71       27.25      4.19 o 
   4   0  12       50.78       48.28      5.45 o 
   5   0  12       91.95      107.12      7.57 o 
   6   0  12       91.59       84.83      9.84 o 
   7   0  12        0.36        0.87      4.29 o 
   8   0  12        2.44       -3.57      4.49 o 
   9   0  12        1.22        5.82      5.75 o 
  10   0  12        0.05        0.82      6.14 o 
 -10   1  12        2.44        5.35      6.84 o 
  -9   1  12        3.31        5.74      5.67 o 
  -8   1  12        3.94        3.39      5.58 o 
  -7   1  12        3.41        5.57      4.69 o 
  -6   1  12       26.72       34.20      6.60 o 
  -5   1  12       47.94       58.28      5.03 o 
  -4   1  12       48.67       51.29      4.60 o 
  -3   1  12       62.70       82.38      8.35 o 
  -2   1  12       78.68       85.05      6.21 o 
  -1   1  12       44.53       42.74      4.74 o 
   0   1  12      297.58      251.30      8.82 o 
   1   1  12       44.00       44.76      4.86 o 
   2   1  12       78.27       92.73      5.72 o 
   3   1  12       61.37       76.82      6.32 o 
   4   1  12       47.14       51.97      5.66 o 
   5   1  12       49.20       61.25      6.40 o 
   6   1  12       27.67       44.75      5.91 o 
   7   1  12        3.42        5.43      4.75 o 
   8   1  12        3.87        0.44      4.93 o 
   9   1  12        3.33        8.54      8.56 o 
  10   1  12        2.39        2.52      7.10 o 
 -10   2  12        0.08        3.56      6.39 o 
  -9   2  12        1.35        0.04      5.70 o 
  -8   2  12        5.88       11.74      5.66 o 
  -7   2  12       41.55       49.32      6.64 o 
  -6   2  12       88.64       89.75      8.15 o 
  -5   2  12      166.80      156.30      8.74 o 
  -4   2  12      102.81      107.50      5.96 o 
  -3   2  12        0.92        2.64      1.92 o 
  -2   2  12       52.61       57.37      5.33 o 
  -1   2  12      529.68      490.52     16.88 o 
   0   2  12        7.76        5.13      2.25 o 
   1   2  12      529.65      513.06     12.90 o 
   2   2  12       55.05       62.52      4.99 o 
   3   2  12        1.08        4.62      2.26 o 
   4   2  12      103.94      109.24      7.00 o 
   5   2  12      167.24      155.77      8.52 o 
   6   2  12       87.62       98.36      8.36 o 
   7   2  12       42.08       64.53      9.15 o 
   8   2  12        5.58       11.60      7.76 o 
   9   2  12        1.28       -1.24     10.63 o 
  10   2  12        0.09        1.53     10.56 o 
 -10   3  12        0.18       -4.27      6.21 o 
  -9   3  12        7.93        6.12      9.03 o 
  -8   3  12       16.69       21.35      6.03 o 
  -7   3  12       56.78       55.67      7.33 o 
  -6   3  12       33.65       31.34      5.53 o 
  -5   3  12       17.80       21.83      4.35 o 
  -4   3  12       41.41       54.80      6.23 o 
  -3   3  12      147.59      140.16      6.77 o 
  -2   3  12       24.12       24.24      3.87 o 
  -1   3  12       33.79       39.78      5.39 o 
   0   3  12      640.92      651.88     13.78 o 
   1   3  12       36.16       48.34      5.02 o 
   2   3  12       22.76       23.67      3.83 o 
   3   3  12      151.68      127.15      8.55 o 
   4   3  12       39.79       51.50      6.97 o 
   5   3  12       17.87       18.61      5.47 o 
   6   3  12       33.44       36.55      7.23 o 
   7   3  12       55.98       59.46      8.88 o 
   8   3  12       17.14       36.86     14.64 o 
   9   3  12        7.73       23.67     13.26 o 
  10   3  12        0.18        9.32     10.56 o 
 -10   4  12        0.87        0.61      7.33 o 
  -9   4  12        9.80       11.62      5.59 o 
  -8   4  12       35.05       36.70      7.45 o 
  -7   4  12       29.73       35.62      6.11 o 
  -6   4  12       98.33       95.64      8.93 o 
  -5   4  12       22.62       20.51      4.68 o 
  -4   4  12        8.30        8.98      3.47 o 
  -3   4  12       59.58       65.25      5.61 o 
  -2   4  12      162.33      150.96      7.62 o 
  -1   4  12     1129.81     1043.78     37.40 o 
   0   4  12      446.15      377.78     14.21 o 
   1   4  12     1132.13     1030.86     44.18 o 
   2   4  12      155.65      137.36     10.27 o 
   3   4  12       60.53       50.38      9.12 o 
   4   4  12        8.51       10.65      4.32 o 
   5   4  12       23.69       18.48      5.15 o 
   6   4  12       97.62      107.59     11.38 o 
   7   4  12       30.03       38.60      9.75 o 
   8   4  12       34.39       38.39     10.27 o 
   9   4  12        9.95       16.61     11.80 o 
  10   4  12        0.87       11.95     11.65 o 
 -10   5  12        2.38        0.70      4.93 o 
  -9   5  12        0.82        3.13      5.02 o 
  -8   5  12        5.09        4.87      5.02 o 
  -7   5  12       10.07       11.87      5.24 o 
  -6   5  12       13.19       10.33      4.21 o 
  -5   5  12       42.88       38.24      6.09 o 
  -4   5  12       93.45       83.48      8.41 o 
  -3   5  12      327.63      274.99     11.77 o 
  -2   5  12      114.27      125.33      7.76 o 
  -1   5  12       96.67      118.34      9.13 o 
   0   5  12      113.16       84.38      9.64 o 
   1   5  12       93.45       98.02      9.79 o 
   2   5  12      114.41      104.75     10.15 o 
   3   5  12      324.03      259.82     16.78 o 
   4   5  12       95.37       89.72     12.98 o 
   5   5  12       43.23       40.91      9.54 o 
   6   5  12       13.34        6.05      8.45 o 
   7   5  12       10.10       17.99     10.78 o 
   8   5  12        5.02        3.13     10.12 o 
  -9   6  12        1.90        9.02      5.26 o 
  -8   6  12       10.48       14.22      5.67 o 
  -7   6  12        5.32        6.85      4.86 o 
  -6   6  12        9.96       14.11      4.54 o 
  -5   6  12       81.93      101.83      9.38 o 
  -4   6  12      538.82      455.82     16.02 o 
  -3   6  12      286.57      241.85     11.76 o 
  -2   6  12      447.16      431.68     17.73 o 
  -1   6  12      228.86      216.16     16.77 o 
   0   6  12       58.79       60.17      8.23 o 
   1   6  12      227.15      205.30     12.32 o 
   2   6  12      445.03      439.12     22.31 o 
   3   6  12      284.72      253.30     17.74 o 
   4   6  12      542.53      560.70     38.53 o 
   5   6  12       81.31      105.54     21.05 o 
   6   6  12        9.62        9.61     10.42 o 
   7   6  12        5.47        6.63      9.25 o 
   8   6  12       10.14        0.22      9.83 o 
   9   6  12        1.90       16.53     13.98 o 
  -9   7  12        0.16        4.00      5.53 o 
  -8   7  12        1.64       -0.08      4.60 o 
  -7   7  12       23.80       24.18      6.73 o 
  -6   7  12        0.49        2.91      4.33 o 
  -5   7  12       20.28       20.44      5.18 o 
  -4   7  12        1.38        7.56      4.01 o 
  -3   7  12       32.53       33.98      6.33 o 
  -2   7  12       61.62       63.98     10.97 o 
  -1   7  12      161.09      160.92     18.15 o 
   0   7  12      217.54      244.05     36.02 o 
   1   7  12      164.88      141.38     21.81 o 
   2   7  12       60.62       69.32     11.92 o 
   3   7  12       32.27       51.20     15.95 o 
   4   7  12        1.22        5.90      9.03 o 
   5   7  12       20.52       12.46     11.14 o 
   6   7  12        0.48        5.90     10.49 o 
   7   7  12       24.16       22.00     13.26 o 
   8   7  12        1.66       -3.50     10.56 o 
   9   7  12        0.15        5.54     12.97 o 
  -8   8  12        5.80        9.72      5.69 o 
  -7   8  12        0.38        4.14      5.07 o 
  -6   8  12        9.77        8.64      5.52 o 
  -5   8  12        1.91        3.83      4.68 o 
  -4   8  12       81.79       85.23      9.28 o 
  -3   8  12       13.92       10.58      4.71 o 
  -2   8  12      182.28      177.40     16.04 o 
  -1   8  12       14.66       19.87      7.67 o 
   0   8  12       20.25       23.59      8.55 o 
   1   8  12       15.12       10.53      6.44 o 
   2   8  12      179.39      203.87     18.60 o 
   3   8  12       14.03       20.90     12.53 o 
   4   8  12       82.23       90.17     21.20 o 
   5   8  12        2.13        8.89     10.78 o 
   6   8  12       10.03        7.72     12.16 o 
   7   8  12        0.41        1.31     11.51 o 
   8   8  12        5.86       10.71     14.20 o 
  -8   9  12        2.69        3.90      5.60 o 
  -7   9  12        5.50       10.44      5.52 o 
  -6   9  12       13.33       19.53      7.04 o 
  -5   9  12       12.59       14.44      6.44 o 
  -4   9  12        1.86        7.02      4.44 o 
  -3   9  12        0.65        0.68      4.10 o 
  -2   9  12       39.65       46.95     10.77 o 
  -1   9  12       16.86       19.55      8.04 o 
   0   9  12      288.20      290.37     21.17 o 
   1   9  12       17.20       22.10      8.42 o 
   2   9  12       40.01       43.42     11.31 o 
   3   9  12        0.47        2.19     10.20 o 
   4   9  12        1.64        4.52     10.63 o 
   5   9  12       12.45       13.04     12.02 o 
   6   9  12       12.97       19.37     14.20 o 
   7   9  12        5.73       14.28     14.71 o 
   8   9  12        2.71       -8.59     13.55 o 
  -7  10  12        1.73        2.16      5.55 o 
  -6  10  12        2.82        0.57      5.14 o 
  -5  10  12        3.48       11.70      6.28 o 
  -4  10  12        3.60        6.13      5.57 o 
  -3  10  12        3.95        3.83      4.56 o 
  -2  10  12        7.66       10.44      5.94 o 
  -1  10  12       13.41       30.96      9.68 o 
   0  10  12        0.00        2.01      5.91 o 
   1  10  12       13.60       16.84      8.81 o 
   2  10  12        7.64       13.17      8.12 o 
   3  10  12        3.71       -8.01      8.59 o 
   4  10  12        3.71        4.22     10.63 o 
   5  10  12        3.22        4.37     12.16 o 
   6  10  12        2.73       -7.58      9.40 o 
   7  10  12        1.66       -9.25     12.38 o 
  -6  11  12        3.42        3.75      6.15 o 
  -5  11  12        4.82        3.97      4.94 o 
  -4  11  12        6.41       10.84      6.80 o 
  -3  11  12       15.07       25.03      7.88 o 
  -2  11  12        5.11       15.50      6.78 o 
  -1  11  12        6.36        2.93      6.37 o 
   0  11  12       14.66       21.79      9.06 o 
   1  11  12        6.38        8.11      7.46 o 
   2  11  12        4.97        3.86      8.18 o 
   3  11  12       15.20       39.92     16.68 o 
   4  11  12        6.55       19.16     15.15 o 
   5  11  12        5.01        7.79     11.00 o 
   6  11  12        3.45       -1.53     13.77 o 
  -5  12  12        4.57        6.80      6.65 o 
  -4  12  12        9.28       14.72      7.05 o 
  -3  12  12        1.42        2.06      5.62 o 
  -2  12  12        5.68       10.70      6.15 o 
  -1  12  12       16.50       34.80     11.19 o 
   0  12  12        0.38        2.21      6.99 o 
   1  12  12       16.56       28.14     13.33 o 
   2  12  12        5.58        5.27      7.76 o 
   3  12  12        1.34       -0.80     10.12 o 
   4  12  12        9.36       22.22     16.32 o 
  -3  13  12        6.96       11.57      7.97 o 
  -2  13  12        3.54        4.38      7.12 o 
  -1  13  12        2.35        7.56      8.42 o 
   0  13  12        1.22       12.33      7.59 o 
   1  13  12        2.29       10.44      9.03 o 
   2  13  12        3.27       11.87     13.40 o 
   3  13  12        6.98       14.57     14.93 o 
   1   0  13      118.39      115.19      6.37 o 
   2   0  13       68.06       62.79      5.87 o 
   3   0  13      288.64      281.19     10.38 o 
   4   0  13        9.11       10.58      3.19 o 
   5   0  13       65.17       63.69      6.56 o 
   6   0  13        8.22       13.97      5.32 o 
   7   0  13       15.81       34.44      7.27 o 
   8   0  13        4.44        9.65      5.85 o 
   9   0  13        0.32        6.22      6.27 o 
  10   0  13        0.42        2.43      6.47 o 
 -10   1  13        5.69       24.48     18.57 o 
  -9   1  13        2.49        5.16      5.42 o 
  -8   1  13       12.99       10.93      6.19 o 
  -7   1  13       17.20       21.61      6.72 o 
  -6   1  13       14.29       18.73      5.73 o 
  -5   1  13       29.14       32.45      6.58 o 
  -4   1  13      190.91      191.23      8.83 o 
  -3   1  13       17.16       20.39      3.90 o 
  -2   1  13      288.15      258.23     10.97 o 
  -1   1  13       74.12       74.49      6.18 o 
   0   1  13       15.84       14.20      3.52 o 
   1   1  13       76.38       82.21      6.45 o 
   2   1  13      293.53      275.33      9.29 o 
   3   1  13       18.21       23.40      4.04 o 
   4   1  13      190.61      203.95      9.12 o 
   5   1  13       28.85       42.15      5.59 o 
   6   1  13       14.79       18.77      4.57 o 
   7   1  13       17.41       23.55      6.46 o 
   8   1  13       12.75       12.93      6.31 o 
   9   1  13        2.52        6.69      8.74 o 
  10   1  13        5.66        8.59     10.49 o 
 -10   2  13        0.80        1.40      6.40 o 
  -9   2  13        1.06       -4.36      5.92 o 
  -8   2  13       11.37       13.89      6.67 o 
  -7   2  13       17.42       21.72      6.41 o 
  -6   2  13       62.70       55.21      8.14 o 
  -5   2  13       15.15       10.41      4.43 o 
  -4   2  13       45.63       50.12      4.90 o 
  -3   2  13       21.30       27.54      3.73 o 
  -2   2  13      101.63      102.97      6.32 o 
  -1   2  13      134.61      127.95      6.79 o 
   0   2  13      269.93      236.49      8.98 o 
   1   2  13      131.09      127.25      6.84 o 
   2   2  13      105.49       93.11      5.82 o 
   3   2  13       20.09       19.01      3.59 o 
   4   2  13       44.36       51.83      7.15 o 
   5   2  13       15.67       20.11      5.56 o 
   6   2  13       60.96       60.93      8.74 o 
   7   2  13       17.45       31.44      9.39 o 
   8   2  13       11.22       21.18      9.18 o 
   9   2  13        0.95        1.24     10.71 o 
  10   2  13        0.85        9.98     11.58 o 
 -10   3  13        4.19        1.49      8.19 o 
  -9   3  13       16.36       24.06      9.58 o 
  -8   3  13       26.09       30.25      9.37 o 
  -7   3  13       14.54       18.03      6.04 o 
  -6   3  13       12.61       16.45      4.47 o 
  -5   3  13       72.15       72.93      7.34 o 
  -4   3  13       94.18       98.28     10.92 o 
  -3   3  13      192.12      207.74      8.17 o 
  -2   3  13      177.72      174.65      8.06 o 
  -1   3  13      668.88      589.42     21.33 o 
   0   3  13       77.15       95.91      8.17 o 
   1   3  13      662.35      553.68     29.71 o 
   2   3  13      178.82      170.78      8.52 o 
   3   3  13      193.50      211.08     12.02 o 
   4   3  13       94.85       79.52      8.90 o 
   5   3  13       74.11       78.69      9.19 o 
   6   3  13       12.77       17.32      6.67 o 
   7   3  13       14.94       24.12      6.98 o 
   8   3  13       25.92       30.37     13.91 o 
   9   3  13       16.61       23.38     13.40 o 
  10   3  13        4.12        3.28     10.78 o 
 -10   4  13        0.43        6.96      7.17 o 
  -9   4  13        2.47        8.30      7.07 o 
  -8   4  13        1.81        2.87      6.32 o 
  -7   4  13        1.11        1.96      3.77 o 
  -6   4  13       90.03       84.77      8.77 o 
  -5   4  13       70.18       77.84      8.16 o 
  -4   4  13       44.52       43.30      6.01 o 
  -3   4  13       32.27       39.38      4.72 o 
  -2   4  13      209.99      213.10      9.40 o 
  -1   4  13        7.67       13.21      4.10 o 
   0   4  13      113.48      112.72      9.17 o 
   1   4  13        8.25       11.96      4.17 o 
   2   4  13      205.91      201.22     11.53 o 
   3   4  13       33.28       28.36      7.37 o 
   4   4  13       45.07       46.43      9.50 o 
   5   4  13       70.28       83.63     12.62 o 
   6   4  13       92.43       84.24     13.95 o 
   7   4  13        1.10        9.69      9.10 o 
  -9   5  13        3.57        4.05      6.18 o 
  -8   5  13       22.40       21.01      6.35 o 
  -7   5  13       29.77       25.68      6.55 o 
  -6   5  13        0.01        1.82      3.64 o 
  -5   5  13       59.26       62.78      7.56 o 
  -4   5  13       30.96       37.14      6.08 o 
  -3   5  13        7.85        8.23      3.90 o 
  -2   5  13      254.66      254.74     13.19 o 
  -1   5  13      586.82      553.00     19.78 o 
   0   5  13      207.30      194.42     11.59 o 
   1   5  13      586.94      524.85     18.66 o 
   2   5  13      254.83      249.95     13.67 o 
   3   5  13        8.00        4.61      5.54 o 
   4   5  13       29.88       36.38      9.20 o 
   5   5  13       58.74       68.19     12.14 o 
   6   5  13        0.01        4.08      8.96 o 
   7   5  13       29.67       39.19     15.08 o 
   8   5  13       22.34       30.66     13.91 o 
  -9   6  13        4.85        6.28      5.23 o 
  -8   6  13        4.53        6.10      5.44 o 
  -7   6  13        6.75        9.13      5.22 o 
  -6   6  13        7.76       11.70      4.61 o 
  -5   6  13       13.11       22.77      5.38 o 
  -4   6  13        4.19        5.62      3.93 o 
  -3   6  13      116.43      102.46      9.60 o 
  -2   6  13       10.63       10.55      6.31 o 
  -1   6  13      267.43      269.78     16.20 o 
   0   6  13      243.21      242.67     13.20 o 
   1   6  13      267.88      259.35     14.06 o 
   2   6  13       11.10       10.79      5.07 o 
   3   6  13      118.32      108.71     14.78 o 
   4   6  13        3.69        9.72      6.39 o 
   5   6  13       13.17       34.09     14.13 o 
   6   6  13        7.24       12.67     11.51 o 
   7   6  13        6.66       -3.64      8.38 o 
   8   6  13        4.51        8.01      9.61 o 
  -9   7  13        0.68        2.96      6.13 o 
  -8   7  13        0.55       -0.27      4.70 o 
  -7   7  13       15.72       12.54      6.06 o 
  -6   7  13       48.63       45.34      9.00 o 
  -5   7  13       66.52       65.89      8.39 o 
  -4   7  13       61.12       68.81      8.23 o 
  -3   7  13       53.42       58.65      7.94 o 
  -2   7  13        5.84        5.41      5.51 o 
  -1   7  13       83.35       76.49      9.76 o 
   0   7  13       43.19       51.17      8.39 o 
   1   7  13       82.72       66.16      9.42 o 
   2   7  13        5.88        4.95      5.94 o 
   3   7  13       53.43       61.62     17.55 o 
   4   7  13       59.59       62.49     17.34 o 
   5   7  13       67.49       65.99     19.23 o 
   6   7  13       48.76       46.40     15.59 o 
   7   7  13       15.72       22.94     13.91 o 
   8   7  13        0.55        0.58     10.78 o 
   9   7  13        0.68        9.98     13.55 o 
  -8   8  13        1.55        9.97      6.03 o 
  -7   8  13       10.56        6.44      5.25 o 
  -6   8  13        2.62        2.85      4.92 o 
  -5   8  13        7.10       10.46      5.43 o 
  -4   8  13        2.24        2.93      4.10 o 
  -3   8  13       92.96       79.07      9.31 o 
  -2   8  13        5.58       12.50      6.89 o 
  -1   8  13       95.79      113.90     15.44 o 
   0   8  13       26.29       37.43      9.39 o 
   1   8  13       92.60       89.06     13.90 o 
   2   8  13        5.84        9.57      7.00 o 
   3   8  13       91.36       99.06     22.51 o 
   4   8  13        2.39        5.24     10.12 o 
   5   8  13        7.46        8.38     10.78 o 
   6   8  13        2.64       18.94     13.47 o 
   7   8  13       10.36       15.15     12.24 o 
   8   8  13        1.54        2.26     12.75 o 
  -7   9  13        5.56        0.93      5.28 o 
  -6   9  13        7.71        9.56      6.14 o 
  -5   9  13        8.08        8.96      5.69 o 
  -4   9  13        5.11        8.21      4.41 o 
  -3   9  13        4.17        3.26      4.21 o 
  -2   9  13        6.75       -1.88      4.94 o 
  -1   9  13       74.08       64.49     12.84 o 
   0   9  13       73.16       56.41     12.48 o 
   1   9  13       73.71       65.16     13.46 o 
   2   9  13        6.94       11.47      7.31 o 
   3   9  13        4.14        4.59     11.44 o 
   4   9  13        4.76       16.61     12.82 o 
   5   9  13        8.23        6.56     10.78 o 
   6   9  13        7.66        9.69     13.18 o 
   7   9  13        5.49       19.01     12.60 o 
  -6  10  13        1.33        3.50      5.78 o 
  -5  10  13        5.34        2.94      5.22 o 
  -4  10  13        1.68        3.23      5.59 o 
  -3  10  13       28.23       29.63      6.94 o 
  -2  10  13        0.79       10.40      5.71 o 
  -1  10  13       15.93       24.90      8.96 o 
   0  10  13        1.66       -0.44      6.88 o 
   1  10  13       15.78       27.90      9.93 o 
   2  10  13        0.70        3.68      6.33 o 
   3  10  13       28.14       18.79     12.82 o 
   4  10  13        1.74        3.79     11.87 o 
   5  10  13        5.43        7.72     12.46 o 
   6  10  13        1.29        4.81     13.91 o 
  -5  11  13        0.02       -0.52      5.50 o 
  -4  11  13       10.46       12.13      6.82 o 
  -3  11  13        0.85        4.70      5.66 o 
  -2  11  13       15.43       10.92      6.74 o 
  -1  11  13        1.39       12.56      8.22 o 
   0  11  13        4.11       -0.94      7.53 o 
   1  11  13        1.34        2.82      7.24 o 
   2  11  13       14.76        9.98      8.42 o 
   3  11  13        0.87        3.50     12.31 o 
   4  11  13       10.31        5.24     13.91 o 
   5  11  13        0.01       -4.44     11.80 o 
  -4  12  13        0.12       -0.67      6.38 o 
  -3  12  13       19.32       18.72      8.18 o 
  -2  12  13        1.43       -2.16      5.18 o 
  -1  12  13        4.70        8.01      8.33 o 
   0  12  13        4.20        1.81      7.74 o 
   1  12  13        4.57        9.78      8.57 o 
   2  12  13        1.44        4.74      8.21 o 
   3  12  13       19.22       19.88     14.93 o 
   4  12  13        0.09      -14.75      9.83 o 
  -1  13  13        7.52        9.79      9.53 o 
   0  13  13        0.10       -6.94     14.79 o 
   1  13  13        7.44       11.17      9.50 o 
   0   0  14      158.38      154.48     11.10 o 
   1   0  14       34.73       41.22      5.04 o 
   2   0  14      102.15       86.28      5.97 o 
   3   0  14        4.83       12.45      3.54 o 
   4   0  14      123.90      123.06      7.94 o 
   5   0  14        1.90        4.42      3.33 o 
   6   0  14      130.07      142.43     12.89 o 
   7   0  14        1.15        3.51      4.93 o 
   8   0  14        0.04       -0.27      4.94 o 
   9   0  14        0.77        5.12      5.92 o 
  10   0  14        0.13        8.30     10.05 o 
 -10   1  14        0.07       12.46      8.03 o 
  -9   1  14        3.88       10.00      6.17 o 
  -8   1  14        2.18        5.92      5.45 o 
  -7   1  14        3.02        7.76      5.51 o 
  -6   1  14       44.26       54.19      8.44 o 
  -5   1  14       67.50       69.87      9.13 o 
  -4   1  14       17.17       26.41      4.52 o 
  -3   1  14       19.71       24.92      4.46 o 
  -2   1  14       61.66       74.20      7.52 o 
  -1   1  14      219.15      209.25      8.75 o 
   0   1  14       21.42       15.75      3.40 o 
   1   1  14      220.77      189.91      8.64 o 
   2   1  14       60.40       71.37      5.87 o 
   3   1  14       20.61       22.25      4.25 o 
   4   1  14       16.95       19.42      4.11 o 
   5   1  14       68.44       79.55      7.70 o 
   6   1  14       44.85       61.26      7.40 o 
   7   1  14        3.03        9.29      7.46 o 
   8   1  14        2.23        3.51      7.29 o 
   9   1  14        3.73       10.67      8.70 o 
  10   1  14        0.07      -13.33     10.71 o 
 -10   2  14        3.67       11.27      9.09 o 
  -9   2  14        7.31       12.73      8.22 o 
  -8   2  14       12.39       14.08      6.91 o 
  -7   2  14        6.49        7.54      5.40 o 
  -6   2  14       47.41       53.94      8.57 o 
  -5   2  14        8.61       10.62      5.03 o 
  -4   2  14      111.61      117.40      7.92 o 
  -3   2  14       51.32       42.75      5.36 o 
  -2   2  14      355.60      322.18     12.89 o 
  -1   2  14       71.16       72.14      7.57 o 
   0   2  14      774.99      696.36     20.99 o 
   1   2  14       73.39       63.72      6.25 o 
   2   2  14      355.57      334.04     11.68 o 
   3   2  14       50.90       44.60      7.73 o 
   4   2  14      114.29      135.84     10.28 o 
   5   2  14        8.59        5.30      4.54 o 
   6   2  14       47.26       51.68      8.26 o 
   7   2  14        6.86       16.09      8.30 o 
   8   2  14       12.50       22.42     10.00 o 
   9   2  14        7.47       14.86     14.71 o 
  10   2  14        3.76        8.74     14.13 o 
 -10   3  14        0.66        4.90      7.03 o 
  -9   3  14        5.07        7.91      7.18 o 
  -8   3  14       14.89       13.84      6.18 o 
  -7   3  14        3.03       -0.57      4.57 o 
  -6   3  14        9.26       10.43      5.57 o 
  -5   3  14       35.53       30.21      7.54 o 
  -4   3  14       10.20       17.23      5.21 o 
  -3   3  14        0.97        1.87      2.29 o 
  -2   3  14       57.45       66.79      6.35 o 
  -1   3  14       12.11       12.84      4.27 o 
   0   3  14      253.28      204.87     10.98 o 
   1   3  14       10.67       10.82      4.35 o 
   2   3  14       58.80       63.90      7.98 o 
   3   3  14        1.00        2.00      4.25 o 
   4   3  14        9.49       15.87      6.26 o 
   5   3  14       36.12       39.79      7.37 o 
   6   3  14        9.63       10.78      5.44 o 
   7   3  14        2.97        3.69      4.97 o 
   8   3  14       15.49       21.63     14.71 o 
   9   3  14        4.90        5.24      9.69 o 
  10   3  14        0.67       14.79     12.02 o 
  -9   4  14        8.30       10.56      7.27 o 
  -8   4  14        1.39        0.80      9.61 o 
  -7   4  14       14.06       11.83      5.70 o 
  -6   4  14       73.14       80.16     10.64 o 
  -5   4  14       16.45       21.39      5.06 o 
  -4   4  14       61.94       68.86      7.62 o 
  -3   4  14      227.81      212.16     10.53 o 
  -2   4  14      178.18      198.17      9.39 o 
  -1   4  14      968.87      925.99     26.06 o 
   0   4  14      209.89      195.20     11.55 o 
   1   4  14      979.44      900.43     23.71 o 
   2   4  14      179.11      178.48     11.38 o 
   3   4  14      233.18      196.19     14.78 o 
   4   4  14       62.05       58.66     17.04 o 
   5   4  14       16.64       25.44      8.24 o 
   6   4  14       73.22       82.47     13.11 o 
   7   4  14       14.58       23.93      8.80 o 
  -9   5  14        1.29        5.20      7.68 o 
  -8   5  14        5.23       12.74      7.98 o 
  -7   5  14        3.31        4.36      4.46 o 
  -6   5  14        1.72        1.17      3.60 o 
  -5   5  14       71.04       70.19      8.23 o 
  -4   5  14       32.44       36.02      6.21 o 
  -3   5  14      139.13      152.25     10.06 o 
  -2   5  14      273.14      268.07     11.40 o 
  -1   5  14       22.07       25.99      5.80 o 
   0   5  14      451.99      425.80     17.05 o 
   1   5  14       22.56       23.44      5.97 o 
   2   5  14      279.57      269.78     14.59 o 
   3   5  14      139.06      147.91     15.37 o 
   4   5  14       33.83       32.75      8.61 o 
   5   5  14       70.47       74.33     12.75 o 
   6   5  14        1.89        4.44      9.54 o 
   7   5  14        3.29        8.81     10.42 o 
   8   5  14        5.33       15.81     11.44 o 
  -9   6  14        8.37       10.53      7.62 o 
  -8   6  14        5.96        8.47      5.62 o 
  -7   6  14       13.45       22.50      6.72 o 
  -6   6  14       18.09       21.10      5.41 o 
  -5   6  14       24.62       24.39      5.91 o 
  -4   6  14      123.83      133.16     11.01 o 
  -3   6  14      115.16      119.46     10.31 o 
  -2   6  14       19.52       24.21      6.56 o 
  -1   6  14      221.65      201.52     12.86 o 
   0   6  14        2.95        2.90      4.02 o 
   1   6  14      217.12      195.26     12.49 o 
   2   6  14       19.24       20.70      6.01 o 
   3   6  14      112.55      142.09     16.61 o 
   4   6  14      123.82      123.63     15.71 o 
   5   6  14       24.53       27.90     13.47 o 
   6   6  14       18.12       28.99     12.53 o 
   7   6  14       13.69       26.88     12.67 o 
   8   6  14        6.05        7.72     11.00 o 
  -8   7  14        5.12       10.20      5.79 o 
  -7   7  14        4.38        8.88      5.64 o 
  -6   7  14        9.98        5.46      4.85 o 
  -5   7  14        8.25        7.84      4.56 o 
  -4   7  14       11.54        9.85      4.59 o 
  -3   7  14        4.64        6.36      4.24 o 
  -2   7  14       28.18       38.31      8.05 o 
  -1   7  14       66.21       77.64     10.00 o 
   0   7  14        0.31        1.72      4.27 o 
   1   7  14       66.36       74.53     10.35 o 
   2   7  14       26.64       31.36      7.07 o 
   3   7  14        4.52        6.05      9.32 o 
   4   7  14       10.95        3.20      9.40 o 
   5   7  14        8.34        9.25     11.73 o 
   6   7  14       10.21        9.18     11.07 o 
   7   7  14        4.34       17.12     12.60 o 
   8   7  14        5.04        2.77     11.36 o 
  -8   8  14        0.74        4.74      6.17 o 
  -7   8  14        2.92        6.60      5.37 o 
  -6   8  14        3.53        2.95      5.10 o 
  -5   8  14        9.08        7.71      4.73 o 
  -4   8  14        0.96        4.72      4.13 o 
  -3   8  14       74.68       61.66      8.67 o 
  -2   8  14        6.53       13.53      5.87 o 
  -1   8  14       96.36       96.57     14.98 o 
   0   8  14       18.81       18.37      7.94 o 
   1   8  14       96.30       94.79     18.03 o 
   2   8  14        6.37       11.73      7.08 o 
   3   8  14       75.97       79.10     19.30 o 
   4   8  14        1.02        7.43      9.83 o 
   5   8  14        9.46        9.25     10.85 o 
   6   8  14        3.56        3.28     10.85 o 
   7   8  14        2.82        2.77     13.77 o 
   8   8  14        0.74        4.95     12.67 o 
  -7   9  14        1.70        7.43      6.28 o 
  -6   9  14        2.75        3.61      5.66 o 
  -5   9  14       13.28       11.68      6.00 o 
  -4   9  14        7.55       12.48      5.27 o 
  -3   9  14        2.42        3.33      4.48 o 
  -2   9  14       18.56       25.61      7.57 o 
  -1   9  14       60.02       49.36     11.45 o 
   0   9  14       18.84       15.91      8.74 o 
   1   9  14       60.10       57.55     12.45 o 
   2   9  14       18.56       24.82      8.81 o 
   3   9  14        2.44       17.70     11.36 o 
   4   9  14        7.51        7.79     11.14 o 
   5   9  14       13.34       16.61     12.02 o 
   6   9  14        2.93        1.09     11.44 o 
   7   9  14        1.75        3.42     12.60 o 
  -6  10  14        0.88        1.95      6.03 o 
  -5  10  14        0.47        1.80      5.32 o 
  -4  10  14        3.53        7.17      6.01 o 
  -3  10  14        4.17        3.51      4.95 o 
  -2  10  14        1.83        7.58      6.04 o 
  -1  10  14       17.96       15.91      9.80 o 
   0  10  14        8.43        7.64      7.36 o 
   1  10  14       17.97       33.19     10.34 o 
   2  10  14        1.61       -3.26      6.60 o 
   3  10  14        4.19        6.99     11.87 o 
   4  10  14        3.37        2.11     11.95 o 
   5  10  14        0.46        2.69     11.44 o 
   6  10  14        0.82       -0.07     11.95 o 
  -5  11  14        8.39       14.57      7.03 o 
  -4  11  14        1.67        1.50      5.95 o 
  -3  11  14       11.82       11.13      5.92 o 
  -2  11  14        4.71       -3.55      5.75 o 
  -1  11  14        9.77       10.83      8.60 o 
   0  11  14       14.40       13.96      8.62 o 
   1  11  14        9.37        7.64      7.63 o 
   2  11  14        4.71        9.12      8.68 o 
   3  11  14       11.74       18.28     13.62 o 
   4  11  14        1.68      -11.95      9.03 o 
   5  11  14        8.63       24.04     15.59 o 
  -3  12  14        0.09        3.96      6.71 o 
  -2  12  14        4.77        7.63      6.07 o 
  -1  12  14        0.80        8.55      8.91 o 
   0  12  14        5.71       11.48      8.42 o 
   1  12  14        0.82        8.83      7.98 o 
   2  12  14        4.66        7.26      8.26 o 
   3  12  14        0.10        6.19     12.82 o 
   1   0  15       15.93       15.01      3.55 o 
   2   0  15      140.10      120.34      7.91 o 
   3   0  15        0.95        1.49      2.50 o 
   4   0  15       21.72       24.83      4.65 o 
   5   0  15       33.69       29.06      5.30 o 
   6   0  15        0.03        3.84      4.63 o 
   7   0  15       16.32       28.41      7.39 o 
   8   0  15        0.10        0.91      5.67 o 
   9   0  15        0.00       -3.24      6.75 o 
  -9   1  15        1.98        4.18      5.99 o 
  -8   1  15        5.17        7.69      7.74 o 
  -7   1  15       12.91       11.47      5.84 o 
  -6   1  15       11.13       11.94      5.17 o 
  -5   1  15       33.92       32.42      7.05 o 
  -4   1  15      160.16      150.72      9.03 o 
  -3   1  15       22.47       26.44      4.70 o 
  -2   1  15      213.31      212.30     11.14 o 
  -1   1  15       54.88       63.46      6.30 o 
   0   1  15      144.44      145.30      7.81 o 
   1   1  15       56.61       53.77      6.01 o 
   2   1  15      214.76      230.05      8.86 o 
   3   1  15       22.68       28.99      4.77 o 
   4   1  15      160.67      165.37     10.47 o 
   5   1  15       34.62       29.07      6.17 o 
   6   1  15       11.70       19.39      7.72 o 
   7   1  15       12.82        8.16      7.60 o 
   8   1  15        5.22       18.00      8.51 o 
   9   1  15        1.90        6.47      8.27 o 
  -9   2  15        2.74       10.32      7.20 o 
  -8   2  15        5.12        7.14      5.71 o 
  -7   2  15        0.03        1.29      5.31 o 
  -6   2  15        2.52        0.34      4.22 o 
  -5   2  15       13.67       12.78      5.23 o 
  -4   2  15       51.14       54.20      6.38 o 
  -3   2  15       34.48       45.40      5.94 o 
  -2   2  15       91.68       99.88      8.53 o 
  -1   2  15        2.28        2.19      3.08 o 
   0   2  15      218.18      192.82     10.78 o 
   1   2  15        2.21        3.31      3.17 o 
   2   2  15       95.21      103.82      9.71 o 
   3   2  15       35.28       43.22      6.49 o 
   4   2  15       52.08       50.85      7.42 o 
   5   2  15       14.28       12.92      5.05 o 
   6   2  15        2.56        1.38      4.77 o 
   7   2  15        0.04        2.72      7.13 o 
   8   2  15        5.42       13.04      8.73 o 
   9   2  15        2.68        8.16     11.73 o 
  -9   3  15        0.44       -2.54      6.56 o 
  -8   3  15        9.90        5.15      5.42 o 
  -7   3  15        0.09        4.01      5.21 o 
  -6   3  15       43.59       54.04      9.08 o 
  -5   3  15       11.36       18.12      6.16 o 
  -4   3  15      120.58      119.24     11.66 o 
  -3   3  15       33.75       37.39      5.66 o 
  -2   3  15      392.72      342.36     25.88 o 
  -1   3  15       34.66       38.91      6.58 o 
   0   3  15      903.52      845.87     22.37 o 
   1   3  15       34.78       40.59      6.91 o 
   2   3  15      397.18      356.46     15.42 o 
   3   3  15       33.58       32.12      7.88 o 
   4   3  15      123.12      138.12     14.75 o 
   5   3  15       10.93       16.57      7.10 o 
   6   3  15       43.65       47.76      9.99 o 
   7   3  15        0.08        1.65      5.98 o 
   8   3  15        9.78       16.53     13.11 o 
  -9   4  15        3.39       -0.41      6.86 o 
  -8   4  15        5.19       12.32      7.95 o 
  -7   4  15       18.92       21.26      7.06 o 
  -6   4  15        9.88       15.69      5.88 o 
  -5   4  15        8.33       12.50      5.92 o 
  -4   4  15       33.21       29.01      6.80 o 
  -3   4  15       26.62       27.53      5.34 o 
  -2   4  15      160.26      147.48      8.81 o 
  -1   4  15      117.10       99.60     10.01 o 
   0   4  15      554.47      461.32     17.43 o 
   1   4  15      120.61      111.22     10.71 o 
   2   4  15      158.53      160.50     11.98 o 
   3   4  15       27.69       23.83      7.46 o 
   4   4  15       34.56       34.20      9.18 o 
   5   4  15        8.27       16.88      7.19 o 
   6   4  15        9.98       16.07      8.02 o 
   7   4  15       18.22       19.06      8.31 o 
  -9   5  15        0.02        2.24      7.15 o 
  -8   5  15        2.22        7.83      7.73 o 
  -7   5  15        0.94        6.19      5.39 o 
  -6   5  15       22.85       30.05      7.60 o 
  -5   5  15       11.66       18.53      6.23 o 
  -4   5  15      124.15      131.18     10.81 o 
  -3   5  15       26.63       23.34      5.36 o 
  -2   5  15      119.29      112.36      8.51 o 
  -1   5  15       96.63      104.75     10.53 o 
   0   5  15       33.22       42.83      7.56 o 
   1   5  15       96.42      101.00     10.83 o 
   2   5  15      116.85      123.13     12.06 o 
   3   5  15       26.92       25.08      7.72 o 
   4   5  15      126.10      129.10     16.23 o 
   5   5  15       11.97       12.25      6.98 o 
   6   5  15       23.65       29.07      9.82 o 
   7   5  15        0.94       -2.19      8.89 o 
   8   5  15        2.25       11.95     11.22 o 
  -8   6  15        4.90        6.99      7.37 o 
  -7   6  15        8.09       14.56      8.71 o 
  -6   6  15        4.57        5.56      4.38 o 
  -5   6  15       24.41       22.29      5.60 o 
  -4   6  15       16.25       19.39      5.36 o 
  -3   6  15       18.85       33.51      6.52 o 
  -2   6  15       51.94       45.38      8.14 o 
  -1   6  15       21.66       26.17      6.31 o 
   0   6  15       11.81       14.37      5.31 o 
   1   6  15       20.20       20.45      6.01 o 
   2   6  15       50.73       42.84      8.07 o 
   3   6  15       18.81       30.81      8.89 o 
   4   6  15       16.29       23.04      8.67 o 
   5   6  15       25.35       30.88     13.84 o 
   6   6  15        4.31        6.92     10.05 o 
   7   6  15        8.31        7.79     11.44 o 
   8   6  15        5.02        2.91     11.65 o 
  -8   7  15        0.46        2.86      6.23 o 
  -7   7  15       10.85       23.17      6.94 o 
  -6   7  15        1.20        3.65      5.23 o 
  -5   7  15        7.63       10.47      4.78 o 
  -4   7  15        5.17        4.11      4.31 o 
  -3   7  15        6.77        9.51      4.93 o 
  -2   7  15       28.64       41.36      8.21 o 
  -1   7  15       99.10       98.68     14.57 o 
   0   7  15      105.49       95.87     11.30 o 
   1   7  15      100.65       87.06     11.12 o 
   2   7  15       28.63       32.09      7.65 o 
   3   7  15        6.12       10.24      6.52 o 
   4   7  15        4.85        1.60      8.38 o 
   5   7  15        7.45       11.65     10.56 o 
   7   7  15       10.99        5.03     10.93 o 
   8   7  15        0.46        0.15     12.31 o 
  -7   8  15        0.89        1.99      5.28 o 
  -6   8  15        2.97        6.36      5.23 o 
  -5   8  15        5.92        9.72      4.75 o 
  -4   8  15        3.21        5.95      4.44 o 
  -3   8  15       20.37       19.26      5.56 o 
  -2   8  15       14.86       17.69      6.32 o 
  -1   8  15       16.75       29.12      9.56 o 
   0   8  15       69.55       92.71     14.97 o 
   1   8  15       16.71       31.54      9.51 o 
   2   8  15       15.31        7.76      7.34 o 
   3   8  15       20.18        8.38      9.47 o 
   4   8  15        3.58        5.39     10.63 o 
   5   8  15        5.63        1.24     11.00 o 
   6   8  15        2.88        3.79     11.51 o 
   7   8  15        0.94        3.79     11.65 o 
  -6   9  15        2.56       -1.16      4.83 o 
  -5   9  15        8.78        9.40      6.04 o 
  -4   9  15        0.73        5.41      4.51 o 
  -3   9  15       15.37       15.41      5.95 o 
  -2   9  15        0.40        5.15      5.35 o 
  -1   9  15       18.27       19.08      8.52 o 
   0   9  15        0.01       -2.60      5.96 o 
   1   9  15       18.01       18.81      7.98 o 
   2   9  15        0.33        8.91      7.14 o 
   3   9  15       14.92       16.24     12.67 o 
   4   9  15        0.76        3.57     10.42 o 
   5   9  15        8.80       10.93     13.47 o 
   6   9  15        2.61        3.93     12.82 o 
  -5  10  15        0.40        0.53      5.08 o 
  -4  10  15       18.05       23.46      8.25 o 
  -3  10  15        3.09        5.99      5.27 o 
  -2  10  15       42.93       43.01      9.63 o 
  -1  10  15        6.40       -4.61      6.56 o 
   0  10  15        7.27       14.14      8.72 o 
   1  10  15        6.50        6.31      8.01 o 
   2  10  15       42.32       42.15     12.07 o 
   3  10  15        3.03       13.98     12.82 o 
   4  10  15       18.07       20.54     14.13 o 
   5  10  15        0.40        8.67     15.00 o 
  -4  11  15        2.23       -2.48      6.34 o 
  -3  11  15        6.42       10.24      5.80 o 
  -2  11  15        1.34        2.72      5.79 o 
  -1  11  15       10.91       17.61      9.48 o 
   0  11  15        7.26       10.84      7.92 o 
   1  11  15       11.00        8.07      8.59 o 
   2  11  15        1.42        6.34      8.03 o 
   3  11  15        6.39       -1.82     10.12 o 
   4  11  15        2.19       17.99     12.38 o 
  -2  12  15        7.67        7.71      6.18 o 
  -1  12  15        9.44       10.16      8.70 o 
   0  12  15        2.37       11.71      9.52 o 
   1  12  15        9.58        6.36      9.01 o 
   2  12  15        7.61        8.02     18.57 o 
   0   0  16      137.00       94.86     11.04 o 
   1   0  16      152.44      135.39      8.01 o 
   2   0  16      106.06      111.14     10.52 o 
   3   0  16       11.26       11.14      3.68 o 
   4   0  16      147.59      145.93      9.18 o 
   5   0  16       37.28       41.70      6.13 o 
   6   0  16        8.13       14.79      8.00 o 
   7   0  16        0.32        6.03      7.23 o 
   8   0  16        4.39       10.26      7.98 o 
   9   0  16        3.22       11.64      8.87 o 
  -9   1  16        0.65        5.97      6.15 o 
  -8   1  16        1.90        6.98      5.85 o 
  -7   1  16       17.73       23.90      7.03 o 
  -6   1  16       17.02       15.69      6.08 o 
  -5   1  16        8.44        6.72      4.93 o 
  -4   1  16       20.00       27.17      5.15 o 
  -3   1  16       76.69       78.16      7.79 o 
  -2   1  16       30.05       29.25      6.12 o 
  -1   1  16      169.83      147.08      9.99 o 
   0   1  16      101.16      112.73      8.29 o 
   1   1  16      168.79      151.44      8.45 o 
   2   1  16       29.49       20.83      4.35 o 
   3   1  16       76.09       74.35      9.34 o 
   4   1  16       20.69       19.58      5.62 o 
   5   1  16        8.45        5.74      4.19 o 
   6   1  16       18.02       15.43      8.35 o 
   7   1  16       17.36       29.55     10.01 o 
   8   1  16        1.87        7.63      8.25 o 
   9   1  16        0.63        7.77      7.89 o 
  -9   2  16        5.01        3.01      7.57 o 
  -8   2  16        9.46       18.71      6.98 o 
  -7   2  16        0.38        2.75      5.51 o 
  -6   2  16        2.39        4.03      5.11 o 
  -5   2  16       48.70       53.67      8.60 o 
  -4   2  16      138.00      148.97     12.34 o 
  -3   2  16        6.27        5.85      3.30 o 
  -2   2  16      250.17      225.07     12.00 o 
  -1   2  16      214.75      207.11     11.52 o 
   0   2  16       76.61       69.31      8.47 o 
   1   2  16      213.70      204.34     11.60 o 
   2   2  16      253.02      232.89     12.51 o 
   3   2  16        6.65        6.56      4.76 o 
   4   2  16      138.60      144.31     14.37 o 
   5   2  16       48.79       41.74      9.08 o 
   6   2  16        2.53        4.51      4.82 o 
   7   2  16        0.42        5.97      7.31 o 
   8   2  16        9.58       15.83      8.71 o 
   9   2  16        4.95       16.19      9.00 o 
  -9   3  16        3.26        3.14      7.57 o 
  -8   3  16        8.37        8.87      6.08 o 
  -7   3  16       25.13       35.34      8.15 o 
  -6   3  16       14.68       15.32      5.97 o 
  -5   3  16        3.44        4.04      5.10 o 
  -4   3  16        5.77        7.55      5.23 o 
  -3   3  16        4.83        2.68      3.18 o 
  -2   3  16        3.26        8.33      4.25 o 
  -1   3  16      106.97       97.34      9.65 o 
   0   3  16       32.00       33.93      6.49 o 
   1   3  16      104.22       94.32     10.00 o 
   2   3  16        3.53        8.08      4.54 o 
   3   3  16        4.44        2.67      4.32 o 
   4   3  16        5.70       13.94      6.00 o 
   5   3  16        3.32        7.47      5.81 o 
   6   3  16       14.73       28.22      9.07 o 
   7   3  16       24.55       28.92     14.79 o 
   8   3  16        8.29       15.81     12.67 o 
  -9   4  16        0.33       -3.20     10.56 o 
  -8   4  16        7.87       16.34      8.70 o 
  -7   4  16        4.76        6.29      5.61 o 
  -6   4  16       16.91       14.79      6.24 o 
  -5   4  16        9.71       11.84      5.68 o 
  -4   4  16       19.87       24.20      6.43 o 
  -3   4  16       40.73       50.59      8.66 o 
  -2   4  16       30.34       31.43      6.32 o 
  -1   4  16        4.79        6.16      4.12 o 
   0   4  16        7.27       10.99      4.82 o 
   1   4  16        4.40        3.06      3.71 o 
   2   4  16       30.53       36.64      6.84 o 
   3   4  16       40.41       37.00      9.28 o 
   4   4  16       19.03       14.59      6.97 o 
   5   4  16        9.95       10.92      6.47 o 
   6   4  16       17.04       24.04     10.89 o 
   7   4  16        4.68        8.50      7.06 o 
  -8   5  16        3.11       -1.33      6.44 o 
  -7   5  16       17.68       16.30      6.45 o 
  -6   5  16        1.03        3.33      5.33 o 
  -5   5  16       22.85       16.48      6.55 o 
  -4   5  16       20.09       28.54      7.37 o 
  -3   5  16       12.29       10.99      5.47 o 
  -2   5  16      120.99      115.76      9.50 o 
  -1   5  16       11.08       10.44      4.73 o 
   0   5  16      146.18      147.30     12.51 o 
   1   5  16       12.07       16.86      5.48 o 
   2   5  16      120.68      127.39     12.27 o 
   3   5  16       13.53        9.77      6.19 o 
   4   5  16       20.10       25.94      8.52 o 
   5   5  16       22.49       20.53      8.45 o 
   6   5  16        1.09        5.41      7.56 o 
   7   5  16       17.39       13.47     10.93 o 
  -8   6  16        3.89        4.71      7.09 o 
  -7   6  16        2.59        6.07      7.30 o 
  -6   6  16       16.09       23.46      6.92 o 
  -5   6  16       19.74       29.58      7.50 o 
  -4   6  16        1.06        0.29      4.87 o 
  -3   6  16        8.90       10.36      4.20 o 
  -2   6  16        4.86       -0.24      4.40 o 
  -1   6  16        4.79        2.60      4.25 o 
   0   6  16       38.41       30.32      7.27 o 
   1   6  16        4.70        2.66      4.39 o 
   2   6  16        5.29        8.93      4.92 o 
   3   6  16        8.88       10.81      6.84 o 
   4   6  16        1.09        2.45      5.25 o 
   5   6  16       19.75       28.96      9.36 o 
   6   6  16       15.98        6.85     10.12 o 
   7   6  16        2.63       12.46     11.00 o 
   8   6  16        3.90        7.65     11.36 o 
  -7   7  16        3.01        1.64      7.58 o 
  -6   7  16        3.80        9.51      7.80 o 
  -5   7  16        0.38        6.08      4.69 o 
  -4   7  16       16.38       18.40      5.76 o 
  -3   7  16       16.28       24.44      6.09 o 
  -2   7  16        8.44        7.98      5.47 o 
  -1   7  16       16.95       17.88      8.56 o 
   0   7  16        9.11        7.67      5.05 o 
   1   7  16       17.18       18.49      6.38 o 
   2   7  16        8.27       15.66      6.40 o 
   3   7  16       15.75       13.98      7.08 o 
   4   7  16       16.14       17.04     11.51 o 
   5   7  16        0.44        2.26      8.52 o 
   6   7  16        3.84        9.32     11.00 o 
   7   7  16        2.96       -0.07     10.78 o 
  -7   8  16        1.56        6.22      8.39 o 
  -6   8  16        5.42        6.16      5.79 o 
  -5   8  16        0.09        6.00      4.81 o 
  -4   8  16        0.79       -0.56      4.21 o 
  -3   8  16        5.85        0.68      4.18 o 
  -2   8  16       15.66       23.05      7.29 o 
  -1   8  16        7.03        8.36      6.88 o 
   0   8  16       19.12       22.31      8.58 o 
   1   8  16        6.47        5.60      6.66 o 
   2   8  16       15.19       19.92      8.30 o 
   3   8  16        5.77       11.51     11.00 o 
   4   8  16        0.74        3.28      9.40 o 
   5   8  16        0.14        3.06      9.98 o 
   6   8  16        5.35       13.26     13.91 o 
   7   8  16        1.49       -0.22     12.02 o 
  -6   9  16        5.29        4.64      6.63 o 
  -5   9  16        0.86        0.42      5.57 o 
  -4   9  16        6.34       11.29      5.33 o 
  -3   9  16        6.97        7.53      5.30 o 
  -2   9  16        0.40        6.75      5.68 o 
  -1   9  16        4.73        5.39      6.77 o 
   0   9  16       40.41       24.32     10.02 o 
   1   9  16        4.40       16.33      7.95 o 
   2   9  16        0.39       -0.86      6.16 o 
   3   9  16        6.56        4.52     11.65 o 
   4   9  16        6.11        8.38     11.36 o 
   5   9  16        0.82        2.19     11.80 o 
   6   9  16        5.23        9.83     15.37 o 
  -5  10  16        5.91       10.62      6.94 o 
  -4  10  16        1.16        6.74      6.08 o 
  -3  10  16        2.83        3.42      5.22 o 
  -2  10  16        2.60       14.69      6.53 o 
  -1  10  16       39.62       37.74     11.68 o 
   0  10  16        0.54        6.81      7.65 o 
   1  10  16       40.03       40.74     16.42 o 
   2  10  16        2.64       -0.43      7.17 o 
   3  10  16        2.77        9.69     11.22 o 
   4  10  16        1.18        5.75     12.09 o 
   5  10  16        5.61        8.30     12.67 o 
  -3  11  16        9.65       12.26      6.26 o 
  -2  11  16       13.39       18.39      7.77 o 
  -1  11  16       10.81       14.11      9.29 o 
   0  11  16       57.10       56.72     13.71 o 
   1  11  16       10.83       18.24     10.09 o 
   2  11  16       13.55        7.53     16.79 o 
   3  11  16        9.68       -0.51      9.25 o 
   1   0  17       43.39       47.29      5.98 o 
   2   0  17       60.96       68.52      7.47 o 
   3   0  17      120.29      112.35     10.39 o 
   4   0  17       26.14       27.49      6.26 o 
   5   0  17       48.95       56.53     11.69 o 
   6   0  17        4.87        6.10      7.26 o 
   7   0  17        2.14       10.33      7.85 o 
   8   0  17        1.40       -3.58      6.97 o 
   9   0  17        3.01       14.91     12.46 o 
  -9   1  17        4.06        3.10      7.45 o 
  -8   1  17        5.13        4.09      7.28 o 
  -7   1  17       19.70       28.10      7.90 o 
  -6   1  17        6.63       11.51      5.60 o 
  -5   1  17        2.02        3.70      4.92 o 
  -4   1  17        8.36        6.62      3.44 o 
  -3   1  17       81.36       79.36      8.13 o 
  -2   1  17       24.42       21.40      5.25 o 
  -1   1  17      152.65      135.07      9.79 o 
   0   1  17      105.18      107.15     10.23 o 
   1   1  17      154.98      144.09     11.25 o 
   2   1  17       23.74       24.44      5.74 o 
   3   1  17       83.20       86.61      9.49 o 
   4   1  17        8.78        7.88      4.38 o 
   5   1  17        1.90       -0.66      3.93 o 
   6   1  17        6.60       11.81      7.88 o 
   7   1  17       19.53       33.79     10.34 o 
   8   1  17        4.89       17.89      8.50 o 
   9   1  17        4.05        3.87      8.58 o 
  -9   2  17        6.58        7.41      8.17 o 
  -8   2  17        0.02        1.15      5.52 o 
  -7   2  17        1.73        0.74      5.32 o 
  -6   2  17       21.78       26.12      7.33 o 
  -5   2  17        9.99        9.37      5.68 o 
  -4   2  17       44.49       49.59      8.68 o 
  -3   2  17       38.96       41.34      6.12 o 
  -2   2  17       43.86       40.07      6.68 o 
  -1   2  17       48.06       61.97      8.32 o 
   0   2  17       43.37       41.51      9.32 o 
   1   2  17       49.06       61.38      8.18 o 
   2   2  17       45.89       42.57      7.11 o 
   3   2  17       39.35       33.05      7.80 o 
   4   2  17       43.94       52.80      9.85 o 
   5   2  17       10.12        8.16      6.00 o 
   6   2  17       21.15       22.54      7.23 o 
   7   2  17        1.67        4.81     10.12 o 
   8   2  17        0.02        4.88     12.53 o 
   9   2  17        6.44       13.69     12.67 o 
  -8   3  17        4.03        4.97      6.05 o 
  -7   3  17        2.71        7.37      5.90 o 
  -6   3  17        6.95        9.75      5.96 o 
  -5   3  17       31.85       37.04      8.11 o 
  -4   3  17       60.01       59.90      9.39 o 
  -3   3  17       62.49       75.17      7.94 o 
  -2   3  17       19.28       17.23      5.04 o 
  -1   3  17      131.49      117.64     10.85 o 
   0   3  17       42.69       57.46      8.16 o 
   1   3  17      130.74      119.88     13.41 o 
   2   3  17       18.53       15.08      5.28 o 
   3   3  17       62.65       62.74     10.61 o 
   4   3  17       61.69       64.34     11.49 o 
   5   3  17       32.68       29.00      8.83 o 
   6   3  17        7.13       11.45      6.94 o 
   7   3  17        2.97        1.75      9.69 o 
   8   3  17        4.02        3.71     11.58 o 
  -8   4  17        0.77        1.39      6.78 o 
  -7   4  17       13.74       20.00      7.18 o 
  -6   4  17       14.16       20.28      6.99 o 
  -5   4  17        1.73        4.67      5.48 o 
  -4   4  17       36.92       32.60      7.87 o 
  -3   4  17        6.96        9.43      5.36 o 
  -2   4  17       16.57       19.35      5.17 o 
  -1   4  17        7.56       11.31      4.72 o 
   0   4  17       29.80       37.03      6.90 o 
   1   4  17        8.12       12.58      5.00 o 
   2   4  17       17.66       13.99      5.14 o 
   3   4  17        7.26        7.89      5.83 o 
   4   4  17       35.86       31.99      8.96 o 
   5   4  17        2.01        7.95      6.00 o 
   6   4  17       14.35       15.55      8.38 o 
   7   4  17       13.81       18.15      8.48 o 
  -8   5  17        2.04        3.66      7.42 o 
  -7   5  17        7.75        8.98      5.57 o 
  -6   5  17        6.21       15.57      6.62 o 
  -5   5  17       35.38       38.49      8.13 o 
  -4   5  17       25.66       24.71      7.04 o 
  -3   5  17       23.10       26.14      6.91 o 
  -2   5  17       21.10       17.52      6.79 o 
  -1   5  17       22.38       21.24      6.10 o 
   0   5  17       31.98       31.82      6.99 o 
   1   5  17       22.75       21.73      6.11 o 
   2   5  17       21.11       22.64      6.40 o 
   3   5  17       23.20       30.22      8.78 o 
   4   5  17       25.44       26.57      8.73 o 
   5   5  17       34.67       25.56      9.07 o 
   6   5  17        6.06       10.49      7.58 o 
   7   5  17        7.54        4.95     10.49 o 
  -7   6  17        0.61        0.67      6.16 o 
  -6   6  17        3.83        5.44      5.55 o 
  -5   6  17       20.88       26.76      7.62 o 
  -4   6  17        7.75        7.68      5.58 o 
  -3   6  17        0.28        0.29      5.26 o 
  -2   6  17        1.27        0.61      5.18 o 
  -1   6  17        4.69        6.45      4.93 o 
   0   6  17        0.97        1.68      4.30 o 
   1   6  17        4.76        8.22      5.05 o 
   2   6  17        1.25        8.36      5.02 o 
   3   6  17        0.37        4.44      5.71 o 
   4   6  17        7.50        9.14      7.42 o 
   5   6  17       20.76       19.96     13.62 o 
   6   6  17        3.78        8.96     10.63 o 
   7   6  17        0.58        2.48      9.91 o 
  -7   7  17        0.20        6.48      7.62 o 
  -6   7  17        0.66        6.89      7.39 o 
  -5   7  17        7.10        2.46      5.94 o 
  -4   7  17        2.77        5.49      6.14 o 
  -3   7  17        9.42       12.24      6.37 o 
  -2   7  17       13.77       20.94      6.64 o 
  -1   7  17       11.69       19.10      8.25 o 
   0   7  17        7.88       19.21      6.42 o 
   1   7  17       11.52        8.54      5.18 o 
   2   7  17       13.73        7.07      5.53 o 
   3   7  17        9.48       11.94      7.59 o 
   4   7  17        2.70       -0.29      7.94 o 
   5   7  17        7.24        0.36      9.03 o 
   6   7  17        0.61       -0.58     11.14 o 
   7   7  17        0.18        6.26     13.18 o 
  -6   8  17        3.12       -3.02      6.34 o 
  -5   8  17        5.63        9.71      5.89 o 
  -4   8  17        3.21        5.85      4.62 o 
  -3   8  17        8.27       11.61      5.50 o 
  -2   8  17        5.50        1.88      5.25 o 
  -1   8  17        6.24       13.87      7.89 o 
   0   8  17        0.21       13.75      7.53 o 
   1   8  17        5.74        9.55      7.74 o 
   2   8  17        5.72        5.33     16.02 o 
   3   8  17        7.62        8.67      9.61 o 
   4   8  17        3.28       11.87     11.29 o 
   5   8  17        5.28       10.71     11.51 o 
   6   8  17        3.08        4.37     11.36 o 
  -5   9  17        0.63        4.24      6.53 o 
  -4   9  17        1.52        5.27      4.81 o 
  -3   9  17        1.34        8.83      5.45 o 
  -2   9  17        3.56        4.35      5.52 o 
  -1   9  17       12.90       17.82      8.50 o 
   0   9  17       29.28       28.38     10.29 o 
   1   9  17       12.63       14.63      8.24 o 
   2   9  17        3.70       -0.54     10.27 o 
   3   9  17        1.21       15.30     12.16 o 
   4   9  17        1.38       10.27     12.60 o 
   5   9  17        0.63       12.75     13.47 o 
  -4  10  17        6.95        6.96      5.52 o 
  -3  10  17        5.06        6.70      5.45 o 
  -2  10  17       13.82       14.77      7.08 o 
  -1  10  17       13.07       22.00      9.43 o 
   0  10  17        0.05        1.75      7.62 o 
   1  10  17       13.18       14.39      8.95 o 
   2  10  17       13.56       20.80      9.52 o 
   3  10  17        5.23       15.81     11.95 o 
   4  10  17        6.94       10.27     13.47 o 
  -2  11  17        8.22       14.37      7.34 o 
  -1  11  17       13.24       24.43     10.62 o 
   0  11  17        0.36        1.27      7.91 o 
   1  11  17       13.24        7.73      7.97 o 
   2  11  17        7.99        9.78      9.54 o 
   0   0  18      216.60      195.86     19.23 o 
   1   0  18       33.14       30.32      6.50 o 
   2   0  18       83.62       69.58      8.88 o 
   3   0  18        5.18        2.08      3.94 o 
   4   0  18        4.10        4.95      3.96 o 
   5   0  18       10.90       16.17      8.05 o 
   6   0  18        3.14        5.41      6.86 o 
   7   0  18        1.89       15.86      8.74 o 
   8   0  18        4.40        7.00      7.98 o 
  -8   1  18        0.89        8.97      8.88 o 
  -7   1  18        5.81        9.16      7.75 o 
  -6   1  18        7.56        4.57      6.72 o 
  -5   1  18       26.13       17.89      8.07 o 
  -4   1  18        7.62       10.02      4.09 o 
  -3   1  18        1.00        2.72      3.47 o 
  -2   1  18       63.65       75.18      9.04 o 
  -1   1  18      146.79      152.16     10.93 o 
   0   1  18       90.04       90.86      9.90 o 
   1   1  18      147.56      133.41     11.43 o 
   2   1  18       62.51       71.56      8.82 o 
   3   1  18        0.96        2.68      4.63 o 
   4   1  18        7.42        8.76      5.35 o 
   5   1  18       25.64       25.30     13.22 o 
   6   1  18        7.51        8.52     11.36 o 
   7   1  18        5.69        9.32     10.63 o 
   8   1  18        0.84        4.44      9.61 o 
  -8   2  18        2.33        5.01      6.17 o 
  -7   2  18        0.54       -0.60      5.18 o 
  -6   2  18       13.54       25.31      7.49 o 
  -5   2  18        7.81        7.03      5.46 o 
  -4   2  18       45.79       43.57      9.86 o 
  -3   2  18       87.38       86.11      8.77 o 
  -2   2  18       32.84       34.35      6.66 o 
  -1   2  18       18.90       19.36      5.49 o 
   0   2  18       65.94       77.14      9.34 o 
   1   2  18       18.36       19.17      5.54 o 
   2   2  18       33.72       31.71      6.38 o 
   3   2  18       86.25       74.15     11.31 o 
   4   2  18       44.88       39.23      9.06 o 
   5   2  18        7.80       12.98      6.60 o 
   6   2  18       13.35       34.45     16.17 o 
   7   2  18        0.56        5.32     10.34 o 
   8   2  18        2.33        5.75     11.87 o 
  -8   3  18        3.40        4.64      6.34 o 
  -7   3  18        2.29        5.47      5.72 o 
  -6   3  18       32.59       40.86      8.53 o 
  -5   3  18       17.81       21.30      6.81 o 
  -4   3  18       14.99       18.09      6.43 o 
  -3   3  18        4.67        7.59      5.23 o 
  -2   3  18       51.81       45.80      7.80 o 
  -1   3  18       12.59       13.65      4.85 o 
   0   3  18        8.66       11.65      4.83 o 
   1   3  18       12.36       10.82      4.79 o 
   2   3  18       49.98       49.21      8.62 o 
   3   3  18        4.61        7.05      5.61 o 
   4   3  18       15.71       17.88      7.34 o 
   5   3  18       18.00       22.07      8.21 o 
   6   3  18       32.11       36.28      9.68 o 
   7   3  18        2.25        0.80     10.63 o 
   8   3  18        3.29       13.04     12.31 o 
  -8   4  18        0.30        1.54      8.23 o 
  -7   4  18        6.74        7.16      6.06 o 
  -6   4  18       15.05       20.39      6.90 o 
  -5   4  18        7.84       18.41      6.74 o 
  -4   4  18        9.05       10.07      5.96 o 
  -3   4  18       56.44       58.34      9.88 o 
  -2   4  18       14.40       17.01      5.46 o 
  -1   4  18       16.00       19.68      5.67 o 
   0   4  18       45.80       62.66      8.60 o 
   1   4  18       16.35       17.78      5.26 o 
   2   4  18       14.22       14.97      5.73 o 
   3   4  18       56.02       63.44     11.58 o 
   4   4  18        9.11       15.03      6.95 o 
   5   4  18        8.07       14.64      7.47 o 
   6   4  18       15.04       21.91      8.67 o 
   7   4  18        6.91       15.59     13.77 o 
  -7   5  18        3.20        2.60      5.42 o 
  -6   5  18        1.30        2.25      5.48 o 
  -5   5  18        0.51        4.43      5.35 o 
  -4   5  18       47.12       47.01      9.00 o 
  -3   5  18        1.96        2.96      5.38 o 
  -2   5  18       59.18       74.26     12.75 o 
  -1   5  18       11.07       18.26      5.78 o 
   0   5  18        3.31        4.25      4.24 o 
   1   5  18       10.91       16.55      5.73 o 
   2   5  18       57.39       60.00      9.55 o 
   3   5  18        1.98        2.41      6.22 o 
   4   5  18       47.32       43.04     10.79 o 
   5   5  18        0.47        2.58      6.42 o 
   6   5  18        1.19        6.17      7.52 o 
   7   5  18        3.15        5.90     10.85 o 
  -7   6  18        7.49       11.84      8.35 o 
  -6   6  18        1.94        3.19      5.55 o 
  -5   6  18        0.37        4.50      5.36 o 
  -4   6  18        7.81       11.35      5.86 o 
  -3   6  18       15.93       14.33      6.67 o 
  -2   6  18        0.93        1.20      5.77 o 
  -1   6  18       20.10       22.84      6.22 o 
   0   6  18        2.14        3.17      4.51 o 
   1   6  18       20.24       17.97      6.38 o 
   2   6  18        0.92        5.00      4.92 o 
   3   6  18       16.30       23.52      8.72 o 
   4   6  18        7.94       16.22      8.21 o 
   5   6  18        0.42        4.72      7.54 o 
   6   6  18        1.86       -2.04      9.25 o 
   7   6  18        7.33       14.64     12.89 o 
  -6   7  18        1.44        7.33      6.06 o 
  -5   7  18        1.81       -3.26      5.10 o 
  -4   7  18        3.99        5.72      5.91 o 
  -3   7  18        1.77        4.82      5.97 o 
  -2   7  18       18.05       17.09      7.77 o 
  -1   7  18        3.12        6.79      7.87 o 
   0   7  18        9.30        6.82      5.35 o 
   1   7  18        3.33        5.76      5.21 o 
   2   7  18       18.27        8.05      5.98 o 
   3   7  18        1.72        5.70      7.63 o 
   4   7  18        4.21       -0.07      7.08 o 
   5   7  18        1.76        9.25     10.93 o 
   6   7  18        1.47        3.20     11.00 o 
  -5   8  18       11.88       14.11      7.95 o 
  -4   8  18        4.90        7.65      6.22 o 
  -3   8  18       19.49       26.48      8.17 o 
  -2   8  18        1.25       -1.64      6.53 o 
  -1   8  18       13.94       15.82      8.09 o 
   0   8  18       21.37       14.60     11.14 o 
   1   8  18       13.96       26.19      7.59 o 
   2   8  18        1.41        0.41      6.70 o 
   3   8  18       19.55       20.69     13.77 o 
   4   8  18        4.68        6.99     10.20 o 
   5   8  18       11.92       23.38     14.49 o 
  -4   9  18        2.27       -0.30      6.18 o 
  -3   9  18       11.29       20.34      6.56 o 
  -2   9  18        5.22        1.20      5.80 o 
  -1   9  18        6.23       14.60      7.89 o 
   0   9  18        1.48       10.48      7.44 o 
   1   9  18        5.78        7.64      6.96 o 
   2   9  18        5.28       13.39      9.17 o 
   3   9  18       11.13       21.49     14.57 o 
   4   9  18        2.32       14.20     14.35 o 
  -3  10  18        3.31       13.19      6.80 o 
  -2  10  18        6.97        8.33      6.37 o 
  -1  10  18        1.71        9.18      8.49 o 
   0  10  18       14.90       13.44      8.73 o 
   1  10  18        1.68        8.49      7.04 o 
   2  10  18        6.85        3.89      7.80 o 
   3  10  18        3.26        2.19     11.58 o 
   1   0  19        8.53       14.13      5.89 o 
   2   0  19       27.25       24.08      7.12 o 
   3   0  19       48.68       36.83      8.37 o 
   4   0  19       11.55       15.78      6.65 o 
   5   0  19        1.40        7.35      6.84 o 
   6   0  19        0.10       10.93      6.90 o 
   7   0  19        1.65        6.00      7.71 o 
   8   0  19        2.05        4.52      8.25 o 
  -8   1  19        3.28        6.87      7.97 o 
  -7   1  19        4.99       10.88      8.08 o 
  -6   1  19        3.27        1.97      7.07 o 
  -5   1  19        2.76        2.49      7.58 o 
  -4   1  19       27.29       31.64      9.19 o 
  -3   1  19       13.57       12.97      4.98 o 
  -2   1  19       93.79       92.96     10.16 o 
  -1   1  19       35.84       42.65      7.56 o 
   0   1  19       76.93       84.30     10.17 o 
   1   1  19       35.12       37.00      7.14 o 
   2   1  19       91.71       88.18      9.91 o 
   3   1  19       12.84       15.73      6.27 o 
   4   1  19       27.31       28.32      7.58 o 
   5   1  19        2.63        3.95      5.67 o 
   6   1  19        3.06       17.77     12.31 o 
   7   1  19        5.09       15.66     11.73 o 
   8   1  19        3.18       10.56     11.07 o 
  -7   2  19        2.33       11.14      7.88 o 
  -6   2  19        0.66       -0.73      4.79 o 
  -5   2  19        0.40        0.98      4.75 o 
  -4   2  19       49.22       50.07      9.32 o 
  -3   2  19       21.82       32.81      6.13 o 
  -2   2  19       12.38       17.19      5.61 o 
  -1   2  19       22.97       22.52      5.83 o 
   0   2  19        0.47        0.99      3.73 o 
   1   2  19       23.44       27.74      6.41 o 
   2   2  19       12.49       12.40      4.92 o 
   3   2  19       22.77       28.54      7.92 o 
   4   2  19       48.56       52.39     10.35 o 
   5   2  19        0.45       -0.61      5.50 o 
   6   2  19        0.61       -0.95      8.67 o 
   7   2  19        2.19       12.38     11.80 o 
  -7   3  19        5.91       10.82      6.21 o 
  -6   3  19       20.61       16.74      6.69 o 
  -5   3  19       18.13       18.60      6.87 o 
  -4   3  19        1.86        5.74      5.50 o 
  -3   3  19       16.66       19.02      6.90 o 
  -2   3  19       20.81       17.84      5.71 o 
  -1   3  19        3.63       -1.50      3.63 o 
   0   3  19       31.50       33.58      6.92 o 
   1   3  19        3.52        2.11      4.06 o 
   2   3  19       21.51       18.22      5.98 o 
   3   3  19       16.65       12.07      6.33 o 
   4   3  19        2.04        6.22      5.68 o 
   5   3  19       18.05       14.55      6.73 o 
   6   3  19       20.24       17.78      8.07 o 
   7   3  19        5.90       13.98     12.60 o 
  -7   4  19       13.51       24.36      7.80 o 
  -6   4  19       14.51       14.02      6.71 o 
  -5   4  19       17.51       18.65      6.81 o 
  -4   4  19       49.00       45.79      9.00 o 
  -3   4  19       12.18       14.12      6.27 o 
  -2   4  19       16.91       19.84      5.75 o 
  -1   4  19        9.18        9.10      5.00 o 
   0   4  19       33.74       30.34      6.87 o 
   1   4  19        9.74       12.37      5.29 o 
   2   4  19       17.21       21.29      6.50 o 
   3   4  19       11.70       17.86      6.78 o 
   4   4  19       48.13       42.76     10.56 o 
   5   4  19       17.12       23.35      8.78 o 
   6   4  19       14.44       21.18     10.85 o 
   7   4  19       13.41       15.08     14.49 o 
  -7   5  19        0.13        5.09      6.11 o 
  -6   5  19        1.94       10.95      6.63 o 
  -5   5  19       14.64       17.48      7.12 o 
  -4   5  19        6.92       12.61      6.06 o 
  -3   5  19       17.75       20.77      7.27 o 
  -2   5  19       13.39        3.16      6.61 o 
  -1   5  19        2.37        4.26      4.46 o 
   0   5  19      103.28      104.65     12.43 o 
   1   5  19        2.02        6.04      4.65 o 
   2   5  19       13.27       14.62      5.84 o 
   3   5  19       17.52       23.26      8.70 o 
   4   5  19        7.08       10.05     11.22 o 
   5   5  19       14.47       17.37      8.02 o 
   6   5  19        2.00        5.54      7.23 o 
   7   5  19        0.12        8.01      9.60 o 
  -6   6  19        2.72        3.39      5.50 o 
  -5   6  19        5.96        9.00      6.14 o 
  -4   6  19       17.06       19.12      7.12 o 
  -3   6  19        1.56       -0.05      5.88 o 
  -2   6  19        8.10        0.45      7.37 o 
  -1   6  19       40.41       33.66     10.61 o 
   0   6  19        4.98        1.09      4.79 o 
   1   6  19       40.28       43.00      8.90 o 
   2   6  19        7.69        2.85      5.03 o 
   3   6  19        1.55        2.67      6.29 o 
   4   6  19       16.83       17.67      8.36 o 
   5   6  19        6.11        4.65      7.26 o 
   6   6  19        2.67       -2.55     10.85 o 
  -5   7  19       10.53       16.09      6.94 o 
  -4   7  19        5.57       13.68      6.73 o 
  -3   7  19        9.40        7.78      6.98 o 
  -2   7  19        1.82        0.50      7.18 o 
  -1   7  19       13.27       35.82     10.38 o 
   0   7  19        6.93        9.99      5.65 o 
   1   7  19       13.34       21.40      7.01 o 
   2   7  19        1.92        5.37      5.38 o 
   3   7  19        9.29        4.97      7.50 o 
   4   7  19        5.59        0.33      6.99 o 
   5   7  19       10.60       26.08     14.71 o 
  -4   8  19        8.37        2.40      5.77 o 
  -3   8  19        2.06        2.43      6.11 o 
  -2   8  19        6.16        9.68      7.99 o 
  -1   8  19        0.15        2.67      6.21 o 
   0   8  19       20.52       19.64      9.12 o 
   1   8  19        0.17       -0.60      4.93 o 
   2   8  19        6.16        1.92      5.57 o 
   3   8  19        2.07       -3.86     10.05 o 
   4   8  19        8.46        9.40     11.73 o 
  -3   9  19       14.38       15.06      7.43 o 
  -2   9  19        5.57       19.75      8.71 o 
  -1   9  19       26.10       36.05     10.78 o 
   0   9  19        0.43        3.13      8.12 o 
   1   9  19       26.12       33.60     11.40 o 
   2   9  19        5.44        7.55      9.18 o 
   3   9  19       14.57       20.18     14.64 o 
  -1  10  19        4.20        1.46      9.76 o 
   0  10  19       21.29       16.72      9.81 o 
   1  10  19        4.29       19.99     10.33 o 
   0   0  20       44.88       54.70     13.91 o 
   1   0  20        0.79        2.47      4.35 o 
   2   0  20        6.20        8.67      5.22 o 
   3   0  20        5.21       10.03      6.03 o 
   4   0  20        2.87        4.16      4.81 o 
   5   0  20        3.75        8.30      9.32 o 
   6   0  20        2.20       -0.66      9.47 o 
   7   0  20        0.02        6.77     11.22 o 
  -7   1  20        0.24        0.19      6.84 o 
  -6   1  20        4.49        2.25     10.63 o 
  -5   1  20        1.54        9.76      7.66 o 
  -4   1  20        7.70        1.81      6.19 o 
  -3   1  20        6.98        7.00      4.99 o 
  -2   1  20        6.10       10.21      4.78 o 
  -1   1  20       29.03       22.48      6.78 o 
   0   1  20       17.04       13.61     10.31 o 
   1   1  20       29.15       30.58      8.10 o 
   2   1  20        5.95        3.18      5.10 o 
   3   1  20        7.25        9.04      5.18 o 
   4   1  20        7.77        7.55      5.56 o 
   5   1  20        1.63        7.50      9.10 o 
   6   1  20        4.59       11.29     11.95 o 
   7   1  20        0.25       -0.29      8.52 o 
  -7   2  20        0.02       -0.52      7.34 o 
  -6   2  20       15.39       24.61     11.54 o 
  -5   2  20       17.34       27.88      9.98 o 
  -4   2  20       24.44       29.30     10.33 o 
  -3   2  20        0.37        3.21      4.08 o 
  -2   2  20        4.93       10.94      4.97 o 
  -1   2  20        3.32        4.70      4.53 o 
   0   2  20       18.62       10.32      4.96 o 
   1   2  20        3.17        6.46      4.42 o 
   2   2  20        5.18        7.33      4.62 o 
   3   2  20        0.35        1.34      4.76 o 
   4   2  20       24.32       33.06      8.71 o 
   5   2  20       17.20       19.69      7.61 o 
   6   2  20       15.55       19.01     13.40 o 
   7   2  20        0.04      -11.00      7.87 o 
  -7   3  20        1.27       -1.74      6.50 o 
  -6   3  20       20.66       17.55      7.39 o 
  -5   3  20       11.74       18.17      6.83 o 
  -4   3  20       30.17       41.43      9.02 o 
  -3   3  20       32.51       38.96      8.47 o 
  -2   3  20        8.12       15.12      5.50 o 
  -1   3  20       30.84       26.09      6.52 o 
   0   3  20        0.43        1.58      4.20 o 
   1   3  20       29.84       26.87      6.76 o 
   2   3  20        8.38       11.63      5.48 o 
   3   3  20       32.06       22.60      7.90 o 
   4   3  20       29.82       34.37     12.20 o 
   5   3  20       11.70       18.26      7.43 o 
   6   3  20       20.34       13.04     15.44 o 
   7   3  20        1.26       10.78     11.73 o 
  -6   4  20        5.05        8.94      6.01 o 
  -5   4  20        6.06       10.36      6.27 o 
  -4   4  20        4.53       13.88      6.74 o 
  -3   4  20       18.40       13.59      6.73 o 
  -2   4  20       13.28       11.05     11.29 o 
  -1   4  20        6.55        3.27      4.58 o 
   0   4  20        6.24       10.99      5.22 o 
   1   4  20        6.73       11.94      5.56 o 
   2   4  20       13.80       22.07      6.45 o 
   3   4  20       18.40       15.84      7.39 o 
   4   4  20        4.16        8.13      6.43 o 
   5   4  20        5.88        6.12      6.67 o 
   6   4  20        5.09        7.28      7.18 o 
  -6   5  20        0.65       -1.59      5.34 o 
  -5   5  20        1.45        1.16      5.47 o 
  -4   5  20        0.90       -0.91      5.46 o 
  -3   5  20       23.78       32.02      8.25 o 
  -2   5  20       17.06       27.24      9.42 o 
  -1   5  20       59.03       57.23      9.38 o 
   0   5  20        0.03       -2.99      4.46 o 
   1   5  20       59.59       64.30     10.05 o 
   2   5  20       17.01       19.60      6.71 o 
   3   5  20       24.56       21.50      8.42 o 
   4   5  20        0.91        1.09      6.36 o 
   5   5  20        1.45        8.56      6.85 o 
   6   5  20        0.60        3.64      7.35 o 
  -5   6  20        3.99        6.45      6.13 o 
  -4   6  20        6.61        8.84      5.80 o 
  -3   6  20        1.93       10.34      6.54 o 
  -2   6  20       31.18       32.20      9.97 o 
  -1   6  20       18.81       22.60      8.95 o 
   0   6  20       33.26       36.95      8.07 o 
   1   6  20       19.01       20.11      6.90 o 
   2   6  20       31.60       28.66      7.54 o 
   3   6  20        2.05        3.92      6.78 o 
   4   6  20        6.63       20.19      8.42 o 
   5   6  20        3.96       10.70      8.42 o 
  -4   7  20        7.27        7.26      6.37 o 
  -3   7  20        5.55        3.26      6.00 o 
  -2   7  20        8.64       21.93      8.79 o 
  -1   7  20       11.36        6.84      7.61 o 
   0   7  20        3.56        4.61      7.41 o 
   1   7  20       11.41       14.25      6.34 o 
   2   7  20        8.34       12.77      6.48 o 
   3   7  20        5.48        8.64      7.44 o 
   4   7  20        7.27       18.72      8.94 o 
  -3   8  20       19.24       21.67      8.49 o 
  -2   8  20        7.10       23.16     14.57 o 
  -1   8  20        8.18        8.85      9.80 o 
   0   8  20        7.92        3.86      8.70 o 
   1   8  20        7.87        9.00      5.86 o 
   2   8  20        7.09       10.35      6.12 o 
   3   8  20       19.19       28.41     14.71 o 
  -1   9  20        4.71        6.84      9.87 o 
   0   9  20       14.18       19.59      9.91 o 
   1   9  20        4.81        5.02      7.51 o 
   1   0  21        1.61        1.52      4.37 o 
   2   0  21        3.44        4.56      5.38 o 
   3   0  21        1.71        3.01      5.46 o 
   4   0  21        2.50        0.27      5.27 o 
   5   0  21        0.18       -8.89      8.01 o 
   6   0  21        0.45        0.73      8.52 o 
  -6   1  21        0.87        3.13     10.05 o 
  -5   1  21        6.52        3.35      8.67 o 
  -4   1  21        0.86        6.05      8.67 o 
  -3   1  21       19.47       25.98      7.96 o 
  -2   1  21        0.05        0.49      4.65 o 
  -1   1  21        2.48        7.82      5.25 o 
   0   1  21        2.90        6.45      4.91 o 
   1   1  21        2.55       12.52      6.53 o 
   2   1  21        0.06        1.00      5.02 o 
   3   1  21       19.24       27.76      7.55 o 
   4   1  21        0.85        5.41      5.67 o 
   5   1  21        6.56        0.36      9.18 o 
   6   1  21        0.87       11.80     10.63 o 
  -6   2  21        1.94       -0.37      7.07 o 
  -5   2  21        0.16        1.39      6.54 o 
  -4   2  21       18.12       26.94      9.35 o 
  -3   2  21        3.71        5.96      6.64 o 
  -2   2  21       14.39       14.65      5.47 o 
  -1   2  21       35.30       42.44      7.94 o 
   0   2  21        0.43        5.04      4.61 o 
   1   2  21       35.30       27.63      7.84 o 
   2   2  21       13.93       16.27      8.30 o 
   3   2  21        3.57       12.27      7.72 o 
   4   2  21       18.04       17.00      7.02 o 
   5   2  21        0.12       -0.24      5.46 o 
   6   2  21        1.95        7.43     12.24 o 
  -6   3  21        3.37        4.26      6.67 o 
  -5   3  21        3.34        7.80      7.01 o 
  -4   3  21        9.46        7.75      6.41 o 
  -3   3  21       29.83       51.83     10.07 o 
  -2   3  21        5.22        7.95      4.96 o 
  -1   3  21       10.59       12.54      5.64 o 
   0   3  21        0.25       -1.00      4.40 o 
   1   3  21       10.26        9.01      5.08 o 
   2   3  21        5.07        3.66      4.45 o 
   3   3  21       29.71       34.66      9.00 o 
   4   3  21        9.88       14.82      6.82 o 
   5   3  21        3.47        6.35      6.04 o 
   6   3  21        3.24      -10.12     10.20 o 
  -5   4  21       11.81       12.00      6.62 o 
  -4   4  21       12.78       20.46      7.25 o 
  -3   4  21       23.07       20.99      7.04 o 
  -2   4  21       15.92       19.08      7.86 o 
  -1   4  21        0.03        2.99      4.57 o 
   0   4  21        2.81        0.32      4.32 o 
   1   4  21        0.05        2.59      4.93 o 
   2   4  21       15.90       25.28      6.97 o 
   3   4  21       23.12       28.75      8.98 o 
   4   4  21       12.92       11.98      7.20 o 
   5   4  21       11.93       13.54      7.43 o 
  -5   5  21        3.50        1.59      6.10 o 
  -4   5  21       13.08       16.20      7.14 o 
  -3   5  21        0.98        1.54      5.65 o 
  -2   5  21        1.03        4.17     13.55 o 
  -1   5  21        0.08        4.35      4.98 o 
   0   5  21       18.71       19.56      6.77 o 
   1   5  21        0.06        2.86      4.99 o 
   2   5  21        1.00       -0.61      4.96 o 
   3   5  21        1.03        1.96      6.36 o 
   4   5  21       13.30       15.35      7.74 o 
   5   5  21        3.46        3.79      7.49 o 
  -4   6  21        0.47        7.62      6.25 o 
  -3   6  21        5.08       -0.57      5.62 o 
  -2   6  21        0.51       -1.98      6.29 o 
  -1   6  21       34.29       33.50      9.86 o 
   0   6  21        0.69        3.02      6.00 o 
   1   6  21       34.43       30.68      7.65 o 
   2   6  21        0.54        5.58      5.21 o 
   3   6  21        5.17       13.03      8.05 o 
   4   6  21        0.46        2.34      7.35 o 
  -3   7  21       10.04       11.90      6.88 o 
  -2   7  21       20.90       28.40     10.01 o 
  -1   7  21        1.50       13.37      7.66 o 
   0   7  21       27.46       45.92     11.34 o 
   1   7  21        1.53        2.71      5.43 o 
   2   7  21       20.77       28.79      7.91 o 
   3   7  21       10.04        3.52      8.50 o 
  -2   8  21        1.00        6.61      7.18 o 
  -1   8  21        9.68        6.79      7.82 o 
   0   8  21        0.48       -0.15      6.92 o 
   1   8  21        9.61       11.59      7.61 o 
   2   8  21        0.91       -2.37      7.58 o 
   0   0  22        2.08        5.90      7.14 o 
   1   0  22        2.68        6.64      5.64 o 
   2   0  22        0.14        3.48      5.09 o 
   3   0  22        0.17        3.18      5.04 o 
   4   0  22       14.16        9.40     10.71 o 
   5   0  22        0.74        6.34     10.71 o 
  -5   1  22        2.36       10.93     11.73 o 
  -4   1  22        0.72        0.07      8.08 o 
  -3   1  22        6.82        4.37      5.60 o 
  -2   1  22        1.89        3.47      6.48 o 
  -1   1  22        1.09        4.65      5.31 o 
   0   1  22        0.67        4.28      4.64 o 
   1   1  22        1.19        6.26      7.79 o 
   2   1  22        1.93        3.38      5.00 o 
   3   1  22        6.86        8.21      6.50 o 
   4   1  22        0.80        1.18      5.37 o 
   5   1  22        2.28       -0.44      8.81 o 
  -5   2  22        1.19       -0.95      8.45 o 
  -4   2  22        0.43       -1.60      8.16 o 
  -3   2  22        0.19        6.12      8.52 o 
  -2   2  22        1.01        0.89      4.87 o 
  -1   2  22        2.21        6.90      5.65 o 
   0   2  22       14.45       18.73      7.37 o 
   1   2  22        2.25       11.83      6.45 o 
   2   2  22        1.09        2.92      5.68 o 
   3   2  22        0.16        4.03      6.08 o 
   4   2  22        0.38       -2.37      5.08 o 
   5   2  22        1.10      -10.93     10.05 o 
  -5   3  22        1.60        4.12      7.38 o 
  -4   3  22        8.35       21.26      8.66 o 
  -3   3  22        2.73       -3.13      6.31 o 
  -2   3  22        8.69        7.33      4.94 o 
  -1   3  22        1.59        4.73      4.83 o 
   0   3  22        6.46        8.65      5.32 o 
   1   3  22        1.74        3.95      4.74 o 
   2   3  22        8.64        3.81      4.42 o 
   3   3  22        2.79        3.26      6.05 o 
   4   3  22        8.30       16.79      7.40 o 
   5   3  22        1.71        4.69      6.85 o 
  -5   4  22        8.67       17.93      8.07 o 
  -4   4  22        9.31       17.85      6.92 o 
  -3   4  22       15.80       24.06      8.68 o 
  -2   4  22        6.86        9.29      7.27 o 
  -1   4  22        0.94        6.50      4.97 o 
   0   4  22        0.91        2.25      4.83 o 
   1   4  22        0.96        8.93      5.43 o 
   2   4  22        7.02        7.12      5.23 o 
   3   4  22       15.54       23.73      8.22 o 
   4   4  22        9.38        6.58      6.19 o 
   5   4  22        8.69       20.98     12.82 o 
  -4   5  22       16.00       20.26      7.83 o 
  -3   5  22        3.56       10.04      6.36 o 
  -2   5  22        7.08        1.70      7.79 o 
  -1   5  22        4.21       14.83      7.61 o 
   0   5  22        0.00        4.27      5.17 o 
   1   5  22        4.07        8.16      5.47 o 
   2   5  22        6.81        5.11      5.36 o 
   3   5  22        3.58        9.25      6.98 o 
   4   5  22       15.96       12.15      7.98 o 
  -3   6  22        0.94        7.90      6.84 o 
  -2   6  22        9.86       26.75      9.12 o 
  -1   6  22        1.18       -0.18      6.57 o 
   0   6  22        0.21       -0.51      5.26 o 
   1   6  22        1.07        5.59      6.03 o 
   2   6  22        9.67       15.45      6.55 o 
   3   6  22        0.84        2.64      7.18 o 
  -1   7  22        0.47        8.99      7.48 o 
   0   7  22       14.16       18.74      8.27 o 
   1   7  22        0.52        1.23      5.62 o 
   1   0  23        2.01        5.80      5.66 o 
   2   0  23        3.68        4.43      5.21 o 
   3   0  23        3.68        3.57      5.58 o 
   4   0  23        1.52        1.60      9.25 o 
  -4   1  23        4.24        5.90      9.40 o 
  -3   1  23        3.82        6.89      5.75 o 
  -2   1  23       16.92       19.72      7.40 o 
  -1   1  23        3.59        4.11      5.72 o 
   0   1  23        0.88        5.66      5.80 o 
   1   1  23        3.65        6.67      5.56 o 
   2   1  23       17.03       15.36      7.36 o 
   3   1  23        3.85       13.25      6.91 o 
   4   1  23        4.28        8.11      6.30 o 
  -4   2  23        2.10        7.58      9.03 o 
  -3   2  23        1.10       -0.15      8.67 o 
  -2   2  23        2.49        4.00      5.20 o 
  -1   2  23        3.01        6.82      5.74 o 
   0   2  23        5.64        8.60      5.89 o 
   1   2  23        2.83        8.03      6.02 o 
   2   2  23        2.44        8.91      6.17 o 
   3   2  23        0.93        6.51      5.91 o 
   4   2  23        2.16        4.41      6.18 o 
  -4   3  23        8.01        7.95      7.90 o 
  -3   3  23        1.89        1.21      5.94 o 
  -2   3  23        2.94        1.89      7.87 o 
  -1   3  23        6.39        6.32      5.65 o 
   0   3  23        1.22        6.22      6.13 o 
   1   3  23        6.41       11.04      6.79 o 
   2   3  23        2.74        2.40      5.82 o 
   3   3  23        1.84        9.53      6.61 o 
   4   3  23        7.80       11.96      7.34 o 
  -3   4  23        0.67       -4.34      6.51 o 
  -2   4  23        6.95        6.20      5.77 o 
  -1   4  23        0.47        2.53      5.27 o 
   0   4  23        4.98        6.22      5.63 o 
   1   4  23        0.42        2.44      5.05 o 
   2   4  23        6.90        8.75      5.75 o 
   3   4  23        0.62        6.45      6.51 o 
  -2   5  23        1.22       -0.52      6.60 o 
  -1   5  23        4.71       -1.35      6.63 o 
   0   5  23        0.17        1.46      4.70 o 
   1   5  23        4.45        6.82      5.54 o 
   2   5  23        1.24        4.11      5.88 o 
  -1   6  23        8.25       -5.24     11.36 o 
   0   6  23        0.41       17.12     12.82 o 
   1   6  23        8.21       10.80      8.47 o 
   0   0  24        9.51       25.35     11.51 o 
   1   0  24       58.39       59.29     11.55 o 
   2   0  24        0.21        4.08      5.61 o 
   3   0  24        1.59        6.74      6.10 o 
  -3   1  24        0.92       10.42      9.54 o 
  -2   1  24        0.13        2.33      5.80 o 
  -1   1  24        4.12        5.32      5.56 o 
   0   1  24        0.97        3.62      5.61 o 
   1   1  24        4.13        7.76      6.13 o 
   2   1  24        0.16        1.20      5.20 o 
   3   1  24        0.95        0.45      6.12 o 
  -3   2  24        4.17        2.62      9.32 o 
  -2   2  24        4.76        7.39      6.70 o 
  -1   2  24        0.63        2.57      5.46 o 
   0   2  24       13.15       19.03      7.44 o 
   1   2  24        0.57        6.85      6.85 o 
   2   2  24        4.85       10.76      7.30 o 
   3   2  24        4.23        1.05      6.28 o 
  -2   3  24        3.50       -3.42      7.87 o 
  -1   3  24        1.73       10.14      6.46 o 
   0   3  24        0.89        4.31      6.04 o 
   1   3  24        1.63        7.32      6.37 o 
   2   3  24        3.45        9.13      7.46 o 
  -1   4  24       16.21       24.34      9.71 o 
   0   4  24        3.70        8.01      6.82 o 
   1   4  24       16.01       25.96      9.17 o 
   0   1  25       14.65       14.52      7.77 o 
                                                 
